# Supplementary material for: Flavor Wheel Development from a Machine Learning Perspective
Source: Foods. 2024 Dec 20;13(24):4142. doi: 10.3390/foods13244142 (PMC11675698; doi:10.3390/foods13244142)
Supplement: Supplementary file 1 [file foods-13-04142-s001.zip]

Archive with 1 entries (1 files):
- foods-3294313-supplementary.xlsx
