# Supplementary material for: Flavor Wheel Development from a Machine Learning Perspective
Source: Foods. 2024 Dec 20;13(24):4142. doi: 10.3390/foods13244142 (PMC11675698; doi:10.3390/foods13244142)
Supplement: Supplementary file 1 [file foods-13-04142-s001.zip › foods-3294313-supplementary.xlsx]

## Sheet: Database
ID_Database	Common name	IUPAC name	# CAS	DESCRIPTORES	SWEET	FRUITY	FLORAL	VEGETATIVE	ROASTED	NUTTY	GREEN	SPICES	WOODY	HERBAL	FATTY	WAXY	CITRUSY	SPICY	SULFUROUS	MINTY	EARTHY	FERMENTED	PUNGENT	FRESH	BALSAMIC	BITTER	CARAMELLIC	OILY	CREAMY	OFFFLAVOR	PHENOLIC	ROSEY	CAMPHORACEOUS	MEDICINAL	MUSTY	MILD	TROPICAL	HONEY	MEATY	STRONG	APPLE-LIKE	POWDERY	CHEESY	BERRY	GARLIC-LIKE	SOUR	VANILLA	ONION-LIKE	BUTTERY
1	1-Aminopropan-2-Ol	1-aminopropan-2-ol	78-96-6	FISHY/
2	3-Methyl-2-Oxobutanoic-Acid	3-methyl-2-oxobutanoic acid	759-05-7	FRUITY/		X
3	2-Oxobutanoic-Acid	2-oxobutanoic acid	600-18-0	CREAMY/ SWEET/ ROASTED/ NUTTY/ CARAMELLIC/ LACTIC/	X				X	X																	X		X
4	4-Methyl-2-Oxovaleric-Acid	4-methyl-2-oxopentanoic acid	816-66-0	FRUITY/		X
5	3,4-Dihydroxybenzoic-Acid	3,4-dihydroxybenzoic acid	99-50-3	MILD/ FLORAL/ PHENOLIC/ BALSAMIC/			X																		X						X					X
6	3-Phenylpropanoic-Acid	3-phenylpropionic acid	501-52-0	SWEET/ FATTY/ FLORAL/ MUSKY/ CINNAMON/	X		X								X
7	4-Aminobutyric-Acid	,	56-12-2	SAVORY/ MEATY/																																			X
8	4-Hydroxybenzyl Alcohol	4-hydroxybenzyl alcohol	623-05-2	FRUITY/ BITTER/ ALMOND-LIKE/ SWEET/ COCONUT/	X	X																				X
9	4-Hydroxybenzaldehyde	4-hydroxybenzaldehyde	123-08-0	VEGETATIVE/ SWEET/ FLORAL/ ROASTED/ NUTTY/	X		X	X	X	X
10	4-Hydroxybenzoic-Acid	4-hydroxybenzoic acid	99-96-7	ROASTED/ PHENOLIC/ NUTTY/					X	X																					X
11	Acetic Acid	acetic acid	64-19-7	SHARP/ SPICES/ PUNGENT/ SOUR/ VINEGAR/ FRUITY/ OVERRIPE/		X						X											X																							X
12	Acetamide	acetamide	60-35-5	BLAND/
13	3-Hydroxy-2-Butanone	acetoin	513-86-0	BUTTERY/ CREAMY/ SWEET/ DAIRY/ MILKY/ FATTY/ OILY/	X										X													X	X																				X
14	Ammonia	ammonia	7664-41-7	AMMONIACAL/
15	Beta- Alanine	3-aminopropanoic acid	107-95-9	SWEET/	X
16	Benzaldehyde	benzaldehyde	100-52-7	FRUITY/ ROASTED/ SWEET/ STRONG/ SHARP/ BITTER/ ALMOND-LIKE/ CHERRY/ TROPICAL/ FRUITY/	X	X			X																	X											X			X
17	Benzoic-Acid	benzoic acid	65-85-0	FLORAL/ FAINT/ BALSAMIC/ URINE/			X																		X
18	Benzyl Alcohol	benzyl alcohol	100-51-6	FRUITY/ FLORAL/ PHENOLIC/ SWEET/ BALSAMIC/ FRUITY/ CHERRY/ BITTER/	X	X	X																		X	X					X
19	Betanine	trimethylammonium acetate	107-43-7	BLAND/
20	2,3-Butanediol	2,3-butanediol	513-85-9	VEGETATIVE/ FRUITY/ BUTTERY/ CREAMY/		X		X																					X																				X
21	Butanoic Acid	butyric acid	107-92-6	ACETIC/ CHEESY/ BUTTERY/ DAIRY/ FRUITY/ SOUR/		X																																					X			X			X
22	Formic-Acid	formic acid	64-18-6	SPICES/ PUNGENT/ FORMYL/ ASTRINGENT/ MUSTARD-LIKE/ BREADY/ ACETIC/								X											X
23	Citric-Acid	citric acid	77-92-9	ACIDIC/
24	4-Isopropylbenzyl Alcohol	4-isopropylbenzyl alcohol	536-60-7	SPICES/ VEGETATIVE/ CUMIN/ CARAWAY/ SPICY/ HERBAL/ LEATHER/ PEPPERY/				X				X		X				X
25	4-Isopropylbenzaldehyde	4-isopropylbenzaldehyde	122-03-2	SPICES/ SPICY/ VEGETATIVE/ CUMIN/ HERBAL/				X				X		X				X
26	2-Methoxy-4-Vinylphenol	2-methoxy-4-vinylphenol	7786-61-0	SWEET/ SPICY/ CLOVE/ PHENOLIC/ PEPPERY/ SMOKY/ WOODY/ AMBER/ BALSAMIC/ POWDERY/	X								X					X							X						X											X
27	O-Cresol	o-cresol	95-48-7	MUSTY/ PHENOLIC/ PLASTIC/ MEDICINAL/ HERBAL/ LEATHERY/										X																	X			X	X
28	Salicylic-Acid	salicylic acid	69-72-7	ROASTED/ FAINT/ PHENOLIC/ NUTTY/					X	X																					X
29	M-Cresol	m-cresol	108-39-4	MEDICINAL/ WOODY/ LEATHER/ PHENOLIC/									X																		X			X
30	Octane	octane	111-65-9	GASOLINE/
31	Octanoic Acid	octanoic acid	124-07-2	FATTY/ WAXY/ RANCID/ OILY/ VEGETATIVE/ CHEESY/ SOAPY/				X							X	X												X															X
32	2,5-Diaminopentanoic-Acid	2,5-diaminopentanoic-acid	616-07-9	GREEN/ MILD/							X																									X
33	Octanal	octanal	124-13-0	CITRUSY/ FATTY/ GREEN/ OILY/ PUNGENT/							X				X		X						X					X
34	Diacetyl	2,3-butanedione	431-03-8	STRONG/ BUTTERY/ SWEET/ CREAMY/ PUNGENT/ CARAMELLIC/ MILKY/ CREAMY/	X																		X				X		X											X									X
35	Dimethyl Sulfoxide	dimethyl sulfoxide	67-68-5	FATTY/ OILY/ CHEESY/ GARLIC-LIKE/ CREAMY/											X													X	X														X		X
36	Hydrogen Cyanide	hydrogen cyanide	74-90-8	SWEET/ FLORAL/ HAWTHORN/ HAY/ COUMARIN/	X		X
37	Indole	indole	120-72-9	ANIMAL/ FLORAL/ MOTHBALL/ FECAL/ NAPHTHELENE/ EARTHY/			X														X
38	Indole-3-Acetic-Acid	indole-3-acetic acid	87-51-4	MILD/ SOUR/																																X										X
39	Dl-Tartaric-Acid	tartaric acid	526-83-0	ROASTED/ ACIDIC/ NUTTY/					X	X
40	Methanethiol	methanethiol	74-93-1	DECOMPOSING/ CABBAGE/ GARLIC-LIKE/ CREAMY/ SULFUROUS/ CREAMY/ ALLIACEOUS/															X										X																X
41	Methylglyoxal	methylglyoxal	78-98-8	SWEET/ ACIDIC/ ETHEREAL/ RUMMY/ CARAMELLIC/ DAIRY/	X																						X
42	Methanol	methanol	67-56-1	FERMENTED/																		X
43	NAPHTYLlene	NAPHTYLlene	91-20-3	PUNGENT/ DRY/ TARRY/																			X
44	3-Hydroxypyruvic-Acid	3-hydroxypyruvic acid	1113-60-6	SOUR/ RADISH/ CABBAGE/																																										X
45	Hexadecanal	hexadecanal	629-80-1	CARDBOARD/
46	Palmitic-Acid	palmitic acid	57-10-3	WAXY/ FATTY/ SOAPY/ LARD/ TALLOW/											X	X
47	Phenol	phenol	108-95-2	PHENOLIC/ PLASTIC/ RUBBER/																											X
48	Phenylpyruvic-Acid	phenylpyruvic acid	156-06-9	SWEET/ ACIDIC/ HONEY/ ALMOND-LIKE/ WEEDY/ VEGETATIVE/ GREEN/	X			X			X																											X
49	Phenylacetaldehyde	phenylacetaldehyde	122-78-1	GREEN/ FLORAL/ CLOVER/ HYACINTH/ HONEY/ COCOA/			X				X																											X
50	Phenylacetic Acid	phenylacetic acid	103-82-2	FLORAL/ HONEY/ SWEET/ SOUR/ WAXY/ CIVET/ CHOCOLATE/ COCOA/	X		X									X																						X								X
51	Phosphoric-Acid	phosphoric acid	7664-38-2	BLAND/
52	1,2-Propanediol	propylene glycol	57-55-6	FERMENTED/ ALCOHOLIC/ SWEET/	X																	X
53	Propionic Acid	propionic acid	79-09-4	PUNGENT/ ACIDIC/ CHEESY/ SPICES/ VINEGAR/ DAIRY/ FRUITY/		X						X											X																				X
54	Pyridine	pyridine	110-86-1	SOUR/ PUTRID/ FISHY/ AMINE/																																										X
55	Pyruvic-Acid	pyruvic acid	127-17-3	SOUR/ ACETIC/ CARAMELLIC/ SUGAR/																							X																			X
56	Succinic-Acid	succinic acid	110-15-6	SOUR/ ACIDIC/																																										X
57	Taurine	taurine	107-35-7	BLAND/
58	Tetrahydrothiophene	tetrahydrothiophene	110-01-0	CABBAGE/
59	4-Methyl-5-Thiazoleethanol	4-methyl-5-thiazoleethanol	137-00-8	FATTY/ BEEF/ JUICE/ MEATY/ BROTHY/ METALLIC/ NUTTY/						X					X																								X
60	Toluene	toluene	108-88-3	SWEET/	X
61	Vanillin	4-hydroxy-3-methoxybenzaldehyde	121-33-5	ROASTED/ SWEET/ CREAMY/ CHOCOLATE/ SPICY/ PHENOLIC/ MILKY/ VANILLA/ NUTTY/	X				X	X								X											X		X																X
62	2,4-Dihydroxybenzoic-Acid	2,4-dihydroxybenzoic acid	89-86-1	MILD/ PHENOLIC/																											X					X
63	Acetovanillone	acetovanillone	498-02-2	ROASTED/ SWEET/ FAINT/ VANILLA/ NUTTY/	X				X	X																																					X
64	Benzyl Benzoate	benzyl benzoate	120-51-4	FAINT/ FRUITY/ FLORAL/ VEGETATIVE/ SWEET/ ROASTED/ BALSAMIC/ OILY/ BERRY/ NUTTY/	X	X	X	X	X	X															X			X																X
65	Benzyl Isothiocyanate	benzyl isothiocyanate	622-78-6	MILD/ WATERCRESS/ DUSTY/ MEDICINAL/ OILY/ HORSERADISH/ SPICY/														X										X						X		X
66	Caffeine	caffeine	58-08-2	ASTRINGENT/
67	1-Hexadecanol	1-hexadecanol	36653-82-4	WAXY/ CLEAN/ GREASY/ FLORAL/ OILY/ LAUNDERED/ FATTY/			X								X	X												X
68	Eucalyptol	eucalyptol	470-82-6	EUCALYPTUS-LIKE/ HERBAL/ CAMPHORACEOUS/ MEDICINAL/ MINTY/ CAMPHORACEOUS/ COOL/										X						X													X	X
69	P-Cresol	p-cresol	106-44-5	ROASTED/ PHENOLIC/ NARCISSUS/ ANIMAL/ MIMOSA/ NUTTY/					X	X																					X
70	Decanoic-Acid	decanoic acid	334-48-5	UNPLEASANT/ FRUITY/ RANCID/ SOUR/ FATTY/ CITRUSY/ SOAPY/		X									X		X																													X
71	Nonivamide	nonivamide	2444-46-4	BLAND/ ODORLESS/ PUNGENT/ BURNING/																			X
72	Dibutyl Phthalate	dibutyl phthalate	84-74-2	FAINT/
73	Benzophenone	benzophenone	119-61-9	BALSAMIC/ METALLIC/ POWDERY/ GERANIUM/ PLASTIC/ HERBAL/										X											X																	X
74	Eugenol	eugenol	97-53-0	SPICES/ SWEET/ VEGETATIVE/ FLORAL/ ROASTED/ WOODY/	X		X	X	X			X	X
75	Gingerol	gingerol	23513-14-6	SPICES/ PUNGENT/								X											X
76	Glutaraldehyde	glutaraldehyde	111-30-8	SPICES/ FRUITY/ PUNGENT/ MEDICINAL/		X						X											X											X
77	Hinokitiol	hinokitiol	499-44-5	VEGETATIVE/ PHENOLIC/ WOODY/ MOSSY/				X					X																		X
78	Lauric-Acid	lauric acid	143-07-7	FRUITY/ MILD/ FATTY/ COCONUT/ OILY/		X									X													X								X
79	Methyl Salicylate	methyl salicylate	119-36-8	WINTERGREEN/ SWEET/ ROOTBEER/ BALSAMIC/	X																				X
80	Myristicin	4-allyl-1,2-methylenedioxy-5-methoxybenzene	607-91-0	FLORAL/ SPICES/ SPICY/ BALSAMIC/ WOODY/			X					X	X					X							X
81	Propyl Gallate	propyl gallate	121-79-9	BLAND/
82	Resorcinol	resorcinol	108-46-3	PHENOLIC/ ROASTED/ MUSTY/ CREAMY/ VANILLA/ NUTTY/					X	X																			X		X				X												X
83	Safrole	safrole	94-59-7	SWEET/ WARM/ SPICY/ WOODY/ FLORAL/ SASSAFRASS/ ANISIC/	X		X						X					X
84	Stearic-Acid	stearic acid	57-11-4	MILD/ FATTY/ WAXY/											X	X																				X
85	Triacetin	propane-1,2,3-triyl triacetate	102-76-1	MILD/ CLEAN/ TROPICAL/ FRUITY/		X																														X	X
86	Triton X-100	2-[4-(2,4,4-trimethylpentan-2-yl)phenoxy]ethanol	2315-67-5	FERMENTED/																		X
87	10-Undecenoic-Acid	undecylenic acid	112-38-9	SWEET/ VEGETATIVE/	X			X
88	Allyl Isothiocyanate	allyl isothiocyanate	57-06-7	PUNGENT/ SPICES/ MUSTARD-LIKE/ HORSERADISH/ WASABI/								X											X
89	Sulfamic-Acid	sulfamic acid	5329-14-6	BLAND/ FATTY/											X
90	Levodopa	(2s)-3-(3,4-dihydroxyphenyl)-2-hydrazinyl-2-methylpropanoic acid	59-92-7	SWEET/	X
91	Tributyrin	propane-1,2,3-triyl tributanoate	60-01-5	CHEESY/ WAXY/ CREAMY/ FATTY/ BITTER/											X	X										X			X														X
92	2-Phenylethanol	2-phenylethanol	60-12-8	FLORAL/ ROSEY/ DRIED/ FLORAL/ BREADY/			X																									X
93	Calcium Acetate	calcium acetate	62-54-4	MILD/ ACETIC/																																X
94	Beta-D-Lactose	(2r,3r,4s,5r,6s)-2-(hydroxymethyl)-6-{[(2r,3s,4r,5r,6r)-4,5,6-trihydroxy-2-(hydroxymethyl)oxan-3-yl]oxy}oxane-3,4,5-triol	63-42-3	SWEET/	X
95	L-Phenylalanine	phenylalanine	63-91-2	BITTER/																						X
96	Hexanal	hexanal	66-25-1	VEGETATIVE/ FRESH/ ALDEHYDIC/ FRUITY/ LEAFY/ SWEATY/		X		X																X
97	Dimethyl Sulfone	dimethyl sulfone	67-71-0	SULFUROUS/ NUTTY/ BURNT/						X									X
98	1-Pentanol	1-pentanol	71-41-0	FUSEL/ OILY/ SWEET/ FERMENTED/ BREADY/ FRUITY/ FERMENTED/ BALSAMIC/	X	X																X			X			X
99	L-Arginine	arginine	74-79-3	FAINT/ SOUR/																																										X
100	Ethanethiol	ethanethiol	75-08-1	SULFUROUS/ FRUITY/		X													X
101	2-Propanethiol	2-propanethiol	75-33-2	STRONG/ RIPE/ ONION-LIKE/ GASSY/ SOFTBOILED/ STRONGPOULTRY/																																				X								X
102	Propylene Oxide	propylene oxide	75-56-9	ETHEREAL/ SWEET/	X
103	Tert-Butanol	tert-butanol	75-65-0	CAMPHORACEOUS/																													X
104	2-Methyl-2-Butanol	2-methyl-2-butanol	75-85-4	SPICES/ PUNGENT/								X											X
105	Bornyl Acetate	(-)-bornyl acetate	76-49-3	HERBAL/ MENTHOLIC/ SPICES/ SWEET/ WOODY/ SOAPY/	X							X	X	X
106	3-Methyl-3-Pentanol	3-methyl-3-pentanol	77-74-7	VEGETATIVE/ POWERFUL/ FRUITY/ LEAFY/		X		X
107	Acetyl Tributyl Citrate	acetyl tributyl citrate	77-90-7	SWEET/ VEGETATIVE/ FERMENTED/ FAINT/ WINEY/ HERBAL/	X			X						X								X
108	Triethyl Citrate	triethyl citrate	77-93-0	MILD/ FRUITY/ FERMENTED/ WINEY/		X																X														X
109	Linalyl Isobutyrate	linalyl isobutyrate	78-35-3	FRUITY/ LAVENDER/ WOODY/ BERGAMOT/ CITRUSY/		X							X				X
110	Isophorone	isophorone	78-59-1	COOL/ WOODY/ CAMPHORACEOUS/ MUSTY/ CERDARWOOD/ TOBACCO/ LEATHER/									X																				X		X
111	Tetrahydrolinalool	3,7-dimethyloctan-3-ol	78-69-3	FLORAL/ SWEET/ CITRUSY/ LIME/ CLEAN/ OILY/	X		X										X											X
112	Linalool	linalool	78-70-6	CITRUSY/ FLORAL/ WOODY/ ROSEY/ HOPPY/ ANISIC/ WAXY/ ALDEHYDIC/			X						X			X	X															X
113	Isobutanol	isobutanol	78-83-1	WINEY/ WHISKY/ FUSEL/ CORTEX/ MALTY/ ALCOHOL/ SOLVENT/
114	Isobutyraldehyde	isobutyraldehyde	78-84-2	FRESH/ ALDEHYDIC/ FLORAL/ MALTY/ GREEN/			X				X													X
115	2-Butanol	2-butanol	78-92-2	FRESH/ SWEET/ FLORAL/ GREEN/ MALTY/ PUNGENT/ GRAPEY/	X		X				X												X	X
116	2-Butanone	methyl ethyl ketone	78-93-3	CHEMICAL/ ACETONE/ CAMPHORACEOUS/ FRUITY/		X																											X
117	Methyl Acetate	methyl acetate	79-20-9	ETHEREAL/ SWEET/ FRUITY/ RUMMY/ WHISKY/	X	X
118	Isobutyric-Acid	isobutyric acid	79-31-2	ACIDIC/ CHEESY/ FRUITY/ BUTTERY/ RANCID/ CREAMY/		X																							X														X						X
119	Camphene	camphene	79-92-5	WOODY/ CAMPHORACEOUS/ TERPENIC/ MINTY/ SPICY/									X					X		X													X
120	Dihydroterpinyl Acetate	p-menthan-8-yl acetate	80-25-1	FRESH/ HERBAL/ LIME/ COLOGNE/										X										X
121	Alpha Pinene	alpha-pinene	80-56-8	FRESH/ CAMPHORACEOUS/ EARTHY/ WOODY/ SWEET/ SPICY/	X								X					X			X			X									X
122	Methyl Methacrylate	methyl methacrylate	80-62-6	ACRYLIC/ AROMATIC/ FRUITY/		X
123	Musk Ketone	musk ketone	81-14-1	FATTY/ MUSKY/ SOAPY/ FLORAL/ POWDERY/			X								X																											X
124	3-Methylindole	3-methylindole	83-34-1	ANIMAL/ FECAL/ INDOLIC/ CIVET/
125	Methyl 2-(Methylamino)Benzoate	methyl 2-(methylamino)benzoate	85-91-6	FRUITY/ MUSTY/ SWEET/ POWDERY/ PHENOLIC/ WINEY/	X	X																									X				X							X
126	Isobutyl Salicylate	isobutyl salicylate	87-19-4	CLOVER/ HERBAL/ SWEET/ COOL/ SPICY/ FLORAL/	X		X							X				X
127	Isoamyl Salicylate	isoamyl salicylate	87-20-7	OILY/ FLORAL/ VEGETATIVE/ METALLIC/ SEAWEED/			X	X																				X
128	Ethyl 2-Aminobenzoate	ethyl anthranilate	87-25-2	SWEET/ GRAPEY/ WINTERGREEN/ MINTY/	X															X
129	Phthalide	2-benzofuran-1(3h)-one	87-41-2	FRUITY/ POWDERY/ COCONUT/ LACTIC/ PHENOLIC/		X																									X											X
130	D-Arabinopyranose	(3r,4s,5s)-1,2,3,4,5-pentahydroxycyclohexane	28697-53-2	SWEET/	X
131	2-Ethylbutyric-Acid	2-ethylbutyric acid	88-09-5	ACIDIC/ FRUITY/ WHISKY/ FERMENTED/ DRY/ CREAMY/		X																X							X
132	2-Furoic-Acid	2-furoic acid	88-14-2	ACIDIC/ CARAMELLIC/ EARTHY/																	X						X
133	Versalide	1-(3-ethyl-5,5,8,8-tetramethyl-6,7-dihydronaphthalen-2-yl)ethanone	88-29-9	SWEET/ INTENSE/ MUSKY/ AMBRETTE/ MACROCYCLIC/	X
134	2-Isopropylphenol	2-isopropylphenol	88-69-7	MEDICINAL/ CREOSOTE/ PHENOLIC/ SOLVENT/ WOODY/ SMOKY/ AGEDSCOTCH/ BURNT/ OAKY									X																		X			X
135	Guaiene	guaiene	88-84-6	SWEET/ WOODY/ SPICY/ POWDERY/ CASCARILLA/ DRY/	X								X					X																								X
136	2',4'-Dimethylacetophenone	2',4'-dimethylacetophenone	89-74-7	FLORAL/ WOODY/ SWEET/ MINTY/	X		X						X							X
137	2-Isopropyl-5-Methylcyclohexanone	p-menthan-3-one	10458-14-7	MINTY/																X
138	Piperitone	piperitone	89-81-6	HERBAL/ MINTY/ CAMPHORACEOUS/ MEDICINAL/ SPICY/ PEPPERYMINT/										X				X		X													X	X
139	Pulegone	pulegone	89-82-7	HERBAL/ CAMPHORACEOUS/ SULFUROUS/ RASPBERRY/ LEAFY/										X					X														X
140	Thymol	thymol	89-83-8	VEGETATIVE/ SPICY/ WOODY/ PHENOLIC/				X					X					X													X
141	Salicylaldehyde	salicylaldehyde	90-02-8	SPICY/ MEDICINAL/ ASTRINGENT/ COOL/														X																X
142	2,6-Dimethoxyphenol	2,6-dimethoxyphenol	91-10-1	SMOKY/ PHENOLIC/ BACON/ POWDERY/ BALSAMIC/																					X						X											X
143	1,2-Dimethoxybenzene	1,2-dimethoxybenzene	91-16-7	SWEET/ CREAMY/ VANILLA/ PHENOLIC/ MUSTY/	X																								X		X				X												X
144	Quinoline	quinoline	91-22-5	MEDICINAL/ TOBACCO/ EARTHY/ RUBBER/ MUSTY/																	X													X	X
145	2-Naphthalenethiol	2-naphthalenethiol	91-60-1	SULFUROUS/ RUBBERY/ MEATY/ ROASTED/ WOODY/ CREAMY/					X				X						X										X										X
146	6-Methylquinoline	6-methylquinoline	91-62-3	LEATHER/ TONKA/ CASTOREUM/ TOBACCO/ FECAL/ ANISIC/
147	Biphenyl	phenylbenzene	92-52-4	PUNGENT/ FLORAL/ SPICES/ NEROLI/ BERGAMOT/			X					X											X
148	2-Methoxynaphthalene	2-methoxynaphthalene	93-04-9	NAPHTHYL/ FLORAL/ ORANGE-LIKE/ BLOSSOM/ ACACIA/ NEROLI/			X
149	2-Acetylnaphthalene	2-acetylnaphthalene	93-08-3	FRUITY/ SWEET/ NEROLI/ POWDERY/	X	X																																				X
150	Methyleugenol	methyleugenol	93-15-2	FRUITY/ SWEET/ FLORAL/ SPICY/ SPICES/ CINNAMON/ PEPPERY/ WOODY/	X	X	X					X	X					X
151	2-Ethoxynaphthalene	2-ethoxynaphthalene	93-18-5	NAPHTHYL/ FLORAL/ POWDERY/ SOAPY/ ORANGE-LIKE/			X																																			X
152	Acetyleugenol	acetyleugenol	93-28-7	FRESH/ SWEET/ CARNATION/ MALTY/ SPICY/ ALLSPICES/ CLOVE/	X													X						X
153	2-Methoxy-4-Methylphenol	2-methoxy-4-methylphenol	93-51-6	SPICY/ VANILLA/ MEDICINAL/ NUTTY/ SMOKY/ LEATHERY/ CLOVE/						X								X																X													X
154	2-Phenylpropanal	2-phenylpropanal	93-53-8	AROMATIC/ VEGETATIVE/ FLORAL/ HYACINTH/ HERBAL/			X	X						X
155	1-Phenyl-1-Propanol	1-phenyl-1-propanol	93-54-9	FLORAL/ SWEET/	X		X
156	Propiophenone	propiophenone	93-55-0	HAWTHORN/ LILAC/ FLORAL/ CHERRY/ FRUITY/		X	X
157	Methyl Nicotinate	methyl nicotinate	93-60-7	WARM/ HERBAL/ TOBACCO/										X
158	Ethyl Benzoylacetate	ethyl benzoylacetate	94-02-0	CUMIN/ ALMOND-LIKE/ SPICY/ NAPHTHYL/ TROPICAL/														X																			X
159	Propylparaben	propyl 4-hydroxybenzoate	94-13-3	SWEET/ SMOKY/ BURNT/ WOODY/ OAKY	X								X
160	Butylparaben	butyl 4-hydroxybenzoate	94-26-8	FAINT/ PHENOLIC/																											X
161	Benzoyl Peroxide	benzoyl peroxide	94-36-0	MILD/ BENZALDEHYDE/																																X
162	Isopentyl Benzoate	isopentyl benzoate	94-46-2	SWEET/ BALSAMIC/ FLORAL/ TROPICAL/	X		X																		X												X
163	Dihydrosafrole	dihydrosafrole	94-58-6	SPICY/ SASSAFRASS/														X
164	Benzothiazole	benzothiazole	95-16-9	SULFUROUS/ VEGETATIVE/ NUTTY/ MEAT/ COFFEE/				X		X									X
165	2-Methylbenzoxazole	2-methylbenzoxazole	95-21-6	TOBACCO/ ROASTED/ MEATY/ PHENOLIC/ HAZELNUT/					X																						X								X
166	O-Xylene	o-xylene	95-47-6	MEATY/ POWDERY/ BURNT/ BROTHY/ HAZELNUT/																																			X			X
167	1,2,4-Trimethylbenzene	1,2,4-trimethylbenzene	95-63-6	PLASTIC/
168	3,4-Dimethylphenol	3,4-dimethylphenol	95-65-8	SMOKY/ SWEET/ EARTHY/	X																X
169	2,5-Dimethylphenol	2,5-dimethylphenol	95-87-4	MUSTY/ NAPTHTYL/ SMOKY/ BACON/ STRINGENT/																															X
170	1,2,4,5-Tetramethylbenzene	1,2,4,5-tetramethylbenzene	95-93-2	RANCID/ SWEET/	X
171	2-Methylbutyraldehyde	2-methylbutyraldehyde	96-17-3	MUSTY/ COCOA/ PHENOLIC/ NUTTY/ CEREAL/ SWEET/ GREEN/	X					X	X																				X				X
172	Gamma-Butyrolactone	gamma-butyrolactone	96-48-0	CREAMY/ OILY/ FATTY/ CARAMELLIC/											X												X	X	X
173	1-Methyl-1H-Pyrrole	1-methylpyrrole	96-54-8	POWERFUL/ SMOKY/ WOODY/ HERBAL/									X	X
174	2,4-Di-Tert-Butylphenol	2,4-di-tert-butylphenol	96-76-4	PHENOLIC/																											X
175	Carvyl Acetate	carvyl acetate	97-42-7	MINTY/ HERBAL/ RUMMY/ SPICY/ WASABI/										X				X		X
176	Carvyl Propionate	carvyl propionate	97-45-0	VEGETATIVE/ SWEET/ FRUITY/ CANDY/ METALLIC/ CREAMY/	X	X		X																					X
177	2-Methylpentanoic-Acid	2-methylvaleric acid	97-61-0	SOUR/ CHEESY/ CREAMY/ BUTTERY/																									X														X			X			X
178	Ethyl Isobutyrate	ethyl isobutyrate	97-62-1	SWEET/ FERMENTED/ RUMMY/ FRUITY/ SWEET/	X	X																X
179	Ethyl Lactate	ethyl lactate	97-64-3	SHARP/ FRUITY/ BUTTERY/ CREAMY/		X																							X																				X
180	Isobutyl Isobutyrate	isobutyl isobutyrate	97-85-8	ETHEREAL/ FRUITY/ TROPICAL/ RIPE/		X																															X
181	Butyl Isobutyrate	butyl isobutyrate	97-87-0	SWEET/ TUTTIFRUTTI/ WINEY/ TROPICAL/	X																																X
182	2-Ethylbutanal	2-ethylbutyraldehyde	97-96-1	SWEET/ GREEN/ ETHEREAL/ FRUITY/ COCOA/	X	X					X
183	Furfuryl Alcohol	furfuryl alcohol	98-00-0	ALCOHOLIC/ CHEMICAL/ MUSTY/ SWEET/ CARAMELLIC/ COFFEE/	X																						X								X
184	Furfural	2-furaldehyde	98-01-1	SWEET/ WOODY/ BAKED/ BREADY/ CARAMELLIC/	X								X														X
185	Furfuryl Mercaptan	(furan-2-yl)methanethiol	98-02-2	NUTTY/ FAINT/ VANILLA/ VEGETATIVE/ SMOKY/ SULFUROUS/				X		X									X																												X
186	4-Tert-Butylphenol	4-tert-butylphenol	98-54-4	LEATHER/ WOODY/ HERBAL/ TROPICAL/									X	X																							X
187	L-Pyroglutamic-Acid	l-pyroglutamic acid	98-79-3	MILD/ SWEET/ ETHEREAL/	X																															X
188	1-Phenylethanol	1-phenylethanol	98-85-1	FRESH/ ACETOPHENONE/ SWEET/ MEDICINAL/ WOODY/	X								X											X										X
189	Acetophenone	acetophenone	98-86-2	SWEET/ PUNGENT/ MIMOSA/ ROASTED/ SPICY/ CHERRY/ ALMOND-LIKE/	X				X									X					X
190	Cyclohexanecarboxylic-Acid	cyclohexanecarboxylic acid	98-89-5	FRUITY/ METALLIC/ FRUITY/ CHEESY/ TROPICAL/		X																															X						X
191	Carveol	carveol	99-48-9	MINTY/ WEEDY/ COOL/ HERBAL/ CARAWAY/ SPICY/										X				X		X
192	Carvone	carvone	99-49-0	MINTY/ LICORICE/																X
193	P-Menthane	p-menthane	99-82-1	PINEY/ HERBAL/										X
194	Gamma Terpinene	gamma-terpinene	99-85-4	OILY/ WOODY/ TERPENIC/ LIME/ TROPICAL/ FRUITY/		X							X															X									X
195	Alpha Terpinene	alpha-terpinene	99-86-5	FRUITY/ PINEY/ LEMON-LIKE/ MEDICINAL/ CITRUSY/		X											X																	X
196	P-Cymene	p-cymene	99-87-6	FRESH/ CITRUSY/ TERPENIC/ RANCID/ WOODY/									X				X							X
197	4-Isopropylphenol	4-isopropylphenol	99-89-8	BURNT/ PHENOLIC/ WOODY/ WARM/ SPICY/									X					X													X
198	4'-Hydroxyacetophenone	4'-hydroxyacetophenone	99-93-4	MILD/ SWEET/ FLORAL/ HAWTHORN/	X		X																													X
199	4'-Methoxyacetophenone	4'-methoxyacetophenone	100-06-1	ACACIA/ BALSAMIC/ ANISIC/ POWDERY/ SWEET/ ROASTED/ NUTTY/	X				X	X															X																	X
200	4-Methoxybenzoic-Acid	4-methoxybenzoic acid	100-09-4	FAINT/ PUTRID/ SWEET/ CADAVEROUS/	X
201	Benzyl Mercaptan	phenylmethanethiol	100-53-8	SHARP/ ALLIACEOUS/ ONION-LIKE/ SULFUROUS/ GARLIC-LIKE/ MINT/															X																										X			X
202	Anisole	anisole	100-66-3	PHENOLIC/ GASOLINE/ ETHEREAL/ AROMATIC/ ACRYLATE/ ACETONE/																											X
203	Thioanisole	thioanisole	100-68-5	TOLUENE/ SPICY/ VEGETATIVE/ WOODY/ ROASTED/				X	X				X					X
204	2-Ethylpyridine	2-ethylpyridine	100-71-0	GREEN/ GRASSY/							X
205	2-Methyl-1-Phenyl-2-Propanol	2-methyl-1-phenylpropan-2-ol	100-86-7	CLEAN/ OILY/ MEDICINAL/ NARCISSUS/																								X						X
206	Methyl Phenylacetate	methyl phenylacetate	101-41-7	SWEET/ FLORAL/ HONEY/ ALMOND-LIKE/ WAXY/ SPICY/	X		X									X		X																				X
207	Ethyl Phenylacetate	ethyl phenylacetate	101-97-3	FRUITY/ FLORAL/ SPICES/ ROASTED/ SWEET/ NUTTY/ ROSEY/ HONEY/	X	X	X		X	X		X																				X						X
208	4-Methoxybenzyl Phenylacetate	4-methoxybenzyl phenylacetate	102-17-0	ANISIC/ HONEY/ WOODY/ MEDICINAL/ BALSAMIC/ LICORICE/									X												X									X				X
209	Phenethyl Phenylacetate	phenethyl phenylacetate	102-20-5	FLORAL/ SWEET/ HONEY/ TROPICAL/ GREEN/	X		X				X																										X	X
210	2-Methyl-4-Phenyl-2-Butanol	2-methyl-4-phenyl-2-butanol	103-05-9	CLEAN/ FRESH/ VIOLET/ TROPICAL/ OILY/																				X				X									X
211	Dmpec Acetate	1,1-dimethyl-3-phenylpropyl acetate	103-07-1	GREEN/ LEAFY/ BALSAMIC/ FLORAL/ LEAFY/			X				X														X
212	Methyl 3-Phenylpropionate	methyl 3-phenylpropionate	103-25-3	HONEY/ FRUITY/ BALSAMIC/ WINEY/ FLORAL/		X	X																		X													X
213	Benzyl Isobutyrate	benzyl isobutyrate	103-28-6	FLORAL/ JASMIN/ OILY/ BERRY/			X																					X																X
214	Benzyl Butyrate	benzyl butyrate	103-37-7	FRUITY/ APRICOT-LIKE/ SWEET/ PLUM/	X	X
215	Benzyl Isovalerate	benzyl isovalerate	103-38-8	FRUITY/ VEGETATIVE/ SWEET/	X	X		X
216	Phenethyl Acetate	phenethyl acetate	103-45-7	FLORAL/ SWEET/ FRUITY/ TROPICAL/ ROSEY/	X	X	X																									X					X
217	Phenethyl Isobutyrate	phenethyl isobutyrate	103-48-0	FLORAL/ FRUITY/ PASTRY/ VEGETATIVE/ TROPICAL/		X	X	X																													X
218	Benzyl Ether	dibenzyl ether	103-50-4	FRUITY/ PLASTIC/ EARTHY/ FUNGAL/ SWEET/ FRUITY/	X	X															X
219	3-Phenylpropyl Isobutyrate	3-phenylpropyl isobutyrate	103-58-2	FLORAL/ TROPICAL/ HONEY/ FRUITY/ BREADY/		X	X																														X	X
220	P-Tolyl Isobutyrate	p-tolyl isobutyrate	103-93-5	ANIMAL/ NARCISSUS/ FRUITY/ GREEN/ PHENOLIC/		X					X																				X
221	4-Propylanisole	1-methoxy-4-propylbenzene	104-45-0	FERMENTED/ LICORICE/ SWEET/ SPICY/ SASSAFRASS/	X													X				X
222	3-Phenylpropanal	3-phenylpropanal	104-53-0	FRESH/ FOLIAGE/ SPICY/ FRUITY/ VEGETATIVE/ BALSAMIC/ FLORAL/ MELON/		X	X	X										X						X	X
223	Benzyl Formate	benzyl formate	104-57-4	FRUITY/ CRANBERRY/ SPICY/ ALMOND-LIKE/ FRESH/		X												X						X
224	Gamma-Nonanolactone	gamma-nonalactone	104-61-0	FRUITY/ COCONUT/ CREAMY/ SWEET/ OILY/ SWEET/ WAXY/ BUTTERY/	X	X										X												X	X																				X
225	2-Phenylethyl Formate	2-phenylethyl formate	104-62-1	WATERCRESS/ FLORAL/ HERBAL/ VEGETATIVE/ BANANA/			X	X						X
226	Gamma-Undecalactone	gamma-undecalactone	104-67-6	FRUITY/ CREAMY/ LACTIC/ KETONIC/ MACADAMIA/		X																							X
227	2-Ethylhexan-1-Ol	2-ethylhexan-1-ol	104-76-7	CITRUSY/ FRESH/ OILY/ FATTY/ SWEET/ FRUITY/ ROSEY/ GREEN/	X	X					X				X		X							X				X				X
228	P-Tolualdehyde	4-methylbenzaldehyde	104-87-0	FRUITY/ CHERRY/ DEEP/ PHENOLIC/ CINNAMON/		X																									X
229	5-Ethyl-2-Methylpyridine	5-ethyl-2-methylpyridine	104-90-5	VEGETATIVE/ ROASTED/ NUTTY/ EARTHY/ STRONG/ WINEY/				X	X	X											X																			X
230	4-Methylanisole	1-methoxy-4-methylbenzene	104-93-8	NAPHTHYL/ CRESOL/ YLANG/ POWDERY/ NUTTY/ CAMPHORACEOUS/						X																							X									X
231	Isobutyl Furfurylacetate	isobutyl 2-furanpropionate	105-01-1	FRUITY/ FLORAL/ WINEY/ WOODY/		X	X						X
232	4-Methoxybenzyl Alcohol	4-methoxybenzyl alcohol	105-13-5	SWEET/ ROASTED/ HYACINTH/ FLORAL/ HAWTHORN/ NUTTY/	X		X		X	X
233	Gamma-Heptalactone	gamma-heptalactone	105-21-5	FRUITY/ SWEET/ CARAMELLIC/ COCONUT/ COUMARIN/ MILKY/	X	X																					X
234	Ethyl Propanoate	ethyl propionate	105-37-3	FRUITY/ SWEET/ RUMMY/ PINEAPPLE-LIKE/	X	X
235	3-Methylvaleric-Acid	3-methylvaleric acid	105-43-1	ANIMAL/ ACIDIC/ GREEN/ SWEATY/							X
236	Methyl Acetoacetate	methyl acetoacetate	105-45-3	FRUITY/ FRESH/ CITRUSY/ GREEN/		X					X						X							X
237	Ethyl Butyrate	ethyl butyrate	105-54-4	FRUITY/ COGNAC/ PINEAPPLE-LIKE/ SWEET/	X	X
238	1,1-Diethoxyethane	1,1-diethoxyethane	105-57-7	EARTHY/ GREEN/ VEGETATIVE/ NUTTY/				X		X	X										X
239	Azepan-2-One	caprolactam	105-60-2	SPICY/ AMINE/														X
240	Propyl Butyrate	propyl butyrate	105-66-8	APRICOT-LIKE/ FRUITY/ RANCID/ SWEATY/ BUBBLEGUM/		X
241	Isoamyl Propionate	isoamyl propionate	105-68-0	BANANA/ SWEET/ FRUITY/ TROPICAL/	X	X																															X
242	Isobutyl Hexanoate	isobutyl hexanoate	105-79-3	FRUITY/ SWEET/ EARTHY/ PEACHY/ FOLIAGE/ APPLE-LIKE/	X	X															X																				X
243	Rhodinyl Propionate	rhodinyl propionate	105-89-5	VERBENA/ ALMOND-LIKE/ GERANIUM/
244	Dipropyl Adipate	dipropyl adipate	106-19-4	MILD/ ALCOHOLIC/																																X
245	3,7-Dimethyl-1-Octanol	3,7-dimethyloctan-1-ol	106-21-8	WAXY/ SOAPY/ LEATHERY/ CITRUSY/ WOODY/									X			X	X
246	(-)-Citronellol	(-)-citronellol	7540-51-4	WAXY/ OILY/ POWDERY/ GERANIUM/												X												X														X
247	Citronellal	citronellal	106-23-0	FRUITY/ FLORAL/ WAXY/ VEGETATIVE/ SWEET/ ALDEHYDIC/	X	X	X	X								X
248	Isopentyl Butanoate	isoamyl butyrate	106-27-4	FRUITY/ FERMENTED/ FLORAL/ APRICOT-LIKE/		X	X															X
249	Ethyl Heptanoate	ethyl heptanoate	106-30-9	FRUITY/ FERMENTED/ WAXY/ MELON/		X										X						X
250	Butyric Anhydride	butanoyl butanoate	106-31-0	BUTTERY/																																													X
251	Propyl Propionate	propyl propionate	106-36-5	CHEMICAL/ SPICES/ TROPICAL/ FRUITY/ SWEET/	X	X						X																									X
252	Dimethyl Succinate	dimethyl succinate	106-65-0	ESTERY/ SWEET/ FRUITY/ RUMMY/ PAPAYA/ RUMMY/	X	X
253	Methyl Hexanoate	methyl hexanoate	106-70-7	ETHEREAL/ FRUITY/ VEGETATIVE/ SWEET/ BACON/	X	X		X
254	Methyl Heptanoate	methyl heptanoate	106-73-0	FRUITY/ WAXY/ FLORAL/ SWEET/ BERRY/	X	X	X									X																												X
255	Acrolein	acrolein	107-02-8	ALMOND-LIKE/ CHERRY/ PUNGENT/ ACRID/																			X
256	Allyl Alcohol	allyl alcohol	107-18-6	PUNGENT/ MUSTARD-LIKE/																			X
257	Hydroxycitronellal	hydroxycitronellal	107-75-5	WAXY/ FLORAL/ TROPICAL/ SWEET/ FRUITY/ GREEN/	X	X	X				X					X																					X
258	2-Pentanone	2-pentanone	107-87-9	VEGETATIVE/ FERMENTED/ ETHEREAL/ FRUITY/ SWEET/ WOODY/	X	X		X					X									X
259	4-Methyl-2-Pentanone	methyl isobutyl ketone	108-10-1	SOLVENT/ SPICY/ DAIRY/ HERBAL/ FRUITY/		X								X				X
260	Isopropyl Acetate	isopropyl acetate	108-21-4	ETHEREAL/ FRUITY/ SWEET/ CHEMICAL/	X	X
261	Isopropenyl Acetate	isopropenyl acetate	108-22-5	FRUITY/ ACETIC/ SWEET/ LACTIC/	X	X
262	Acetic Anhydride	ethanoyl ethanoate	108-24-7	SHARP/ VINEGAR/
263	Gamma-Valerolactone	gamma-valerolactone	108-29-2	HERBAL/ SWEET/ TOBACCO/ COCONUT/ WOODY/	X								X	X
264	M-Xylene	m-xylene	108-38-3	PLASTIC/
265	2,6-Dimethyl-4-Heptanol	2,6-dimethylheptan-4-ol	108-82-7	MILD/ FRESH/ FERMENTED/ YEASTY/																		X		X												X
266	2,6-Dimethyl-4-Heptanone	2,6-dimethyl-4-heptanone	108-83-8	BANANA/ METALLIC/ COGNAC/ CITRUSY/													X
267	Cyclohexanol	cyclohexanol	108-93-0	CAMPHORACEOUS/ MENTHOLIC/ PHENOLIC/																											X		X
268	Cyclohexanone	cyclohexanone	108-94-1	MINTY/ ACETONE/																X
269	Benzenethiol	benzenethiol	108-98-5	MEATY/ PHENOLIC/ BURNT/																											X								X
270	2-Methylpiperidine	2-methylpiperidine	109-05-7	AMINE/ FISHY/ SEAFOOD/ CORN/
271	2-Methylpyrazine	2-methylpyrazine	109-08-0	ROASTED/ NUTTY/ PEANUT/ CHOCOLATE/					X	X
272	Butyl Isovalerate	butyl isovalerate	109-19-3	FRUITY/ SWEET/ PEACHY/	X	X
273	Butyl Butyrate	butyl butyrate	109-21-7	FRUITY/ SWEET/ APPLE-LIKE/	X	X																																			X
274	Dibutyl Sebacate	dibutyl sebacate	109-43-3	FAINT/ FRUITY/ OILY/		X																						X
275	Valeric Acid	valeric acid	109-52-4	ACIDIC/ SWEATY/ RANCID/ PUTRID/ RANCID/
276	Propyl Acetate	propyl acetate	109-60-4	SOLVENT/ CELERY/ RASPBERRY/ FRUITY/ TUTTIFRUTTI/		X
277	1-Butanethiol	1-butanethiol	109-79-5	SULFUROUS/ GARLIC-LIKE/ VEGETATIVE/ COFFEE/				X											X																										X
278	1,3-Propanedithiol	1,3-propanedithiol	109-80-8	MEATY/ SULFUROUS/															X																				X
279	Ethyl Formate	ethyl formate	109-94-4	FERMENTED/ FLORAL/ SPICES/ ROSEY/ COGNAC/ SWEET/	X		X					X										X										X
280	Pyrrole	pyrrole	109-97-7	WARM/ NUTTY/ SWEET/	X					X
281	Thiophene	thiophene	110-02-1	ALLIACEOUS/ GARLIC-LIKE/																																									X
282	Isobutyl Acetate	isobutyl acetate	110-19-0	FRUITY/ SWEET/ BANANA/ TROPICAL/ FLORAL/	X	X	X																														X
283	Isopropyl Myristate	isopropyl myristate	110-27-0	FAINT/ OILY/ FATTY/											X													X
284	Ethyl Decanoate	ethyl decanoate	110-38-3	FRUITY/ FERMENTED/ APPLE-LIKE/ OILY/ SWEET/ WAXY/	X	X										X						X						X													X
285	Diethyl Sebacate	diethyl sebacate	110-40-7	MILD/ MELON/ FRUITY/ WINEY/		X																														X
286	Methyl Decanoate	methyl decanoate	110-42-9	OILY/ WINEY/ FRUITY/ FLORAL/		X	X																					X
287	2-Heptanone	2-heptanone	110-43-0	FRUITY/ SPICY/ COCONUT/ WOODY/ WAXY/ PEAR-LIKE/		X							X			X		X
288	Isopentyl Formate	isopentyl formate	110-45-2	PLUM/ EARTHY/ WINEY/ SHARP/ FATTY/											X						X
289	Pentanal	pentanal	110-62-3	ROASTED/ FERMENTED/ FRUITY/ SPICES/ NUTTY/		X			X	X		X										X
290	1-Pentanethiol	1-pentanethiol	110-66-7	SULFUROUS/ FATTY/ ROASTED/ MEATY/ VEGETATIVE/				X	X						X				X																				X
291	Propyl Formate	propyl formate	110-74-7	BERRY/ RUMMY/ SWEET/ FRUITY/	X	X																																						X
292	Ethyl Disulfide	diethyl disulfide	110-81-6	GASSY/ RIPE/ GREASY/ GARLIC-LIKE/ BURNTRUBBER/																																									X
293	Piperidine	piperidine	110-89-4	FLORAL/ SWEET/ HEAVY/ ANIMAL/	X		X
294	Methyl Octanoate	methyl octanoate	111-11-5	WAXY/ ALDEHYDIC/ FRUITY/ SWEET/	X	X										X
295	Methyl 2-Octynoate	methyl 2-octynoate	111-12-6	VEGETATIVE/ LEAFY/ FATTY/ FRUITY/		X		X							X
296	Octan-2-One	2-octanone	111-13-7	EARTHY/ WEEDY/ NATURAL/ WOODY/ APPLE-LIKE/									X								X																				X
297	Heptanoic Acid	heptanoic acid	111-14-8	RANCID/ CHEESY/ DIRTY/ FATTY/											X																												X
298	1-Hexanol	1-hexanol	111-27-3	OILY/ FRUITY/ ALCOHOLIC/ SWEET/	X	X																						X
299	1-Hexanethiol	1-hexanethiol	111-31-9	BURNT/ FATTY/ GARLIC-LIKE/ ROASTED/ SULFUROUS/					X						X				X																										X
300	3-Ethoxy-1-Propanol	3-ethoxy-1-propanol	111-35-3	FRUITY/		X
301	Propyl Sulfide	dipropyl sulfide	111-47-7	GARLIC-LIKE/ VEGETATIVE/ ONION-LIKE/				X																																					X			X
302	Ethyl Stearate	ethyl stearate	111-61-5	MILD/ WAXY/												X																				X
303	1-Heptanol	1-heptanol	111-70-6	VEGETATIVE/ FRUITY/ MUSTY/ WOODY/ SWEET/ FATTY/	X	X		X					X		X																				X
304	Heptanal	heptanal	111-71-7	FRUITY/ FRESH/ FATTY/ VEGETATIVE/ FERMENTED/ WINEY/ ALDEHYDIC/		X		X							X							X		X
305	Methyl 2-Nonynoate	methyl 2-nonynoate	111-80-8	FLORAL/ VEGETATIVE/ FRUITY/ LEAFY/ MELON/		X	X	X
306	Methyl 10-Undecenoate	methyl undec-10-enoate	111-81-9	FRUITY/ FLORAL/ FATTY/ ROSEY/ FUNGAL/		X	X								X																	X
307	Methyl Dodecanoate	methyl dodecanoate	111-82-0	FRUITY/ WAXY/ SOAPY/ CREAMY/		X										X													X
308	Nonane	nonane	111-84-2	GASOLINE/
309	Nonanoic Acid	nonanoic acid	112-05-0	WAXY/ DIRTY/ CHEESY/ CREAMU/												X																											X
310	Heptyl Acetate	heptyl acetate	112-06-1	FRESH/ VEGETATIVE/ FRUITY/ WOODY/ RUMMY/ SPICY/		X		X					X					X						X
311	2-Undecanone	2-undecanone	112-12-9	WAXY/ FRUITY/ VEGETATIVE/ FLORAL/ CREAMY/ FATTY/ CITRUS/		X	X	X							X	X													X
312	Octyl Acetate	octyl acetate	112-14-1	VEGETATIVE/ MUSHROOM-LIKE/ WAXY/ HERBAL/ FATTY/ COGNAC/ CITRUSY/ CITRUSYPEEL/				X						X	X	X	X
313	Decyl Acetate	decyl acetate	112-17-4	CLOTHS/ FRUITY/ FLORAL/ SOAPY/ VEGETATIVE/ LAUNDERED/ CLEAN/ FRESH/ WAXY/		X	X	X								X								X
314	Heptyl Formate	heptyl formate	112-23-2	FRUITY/ VEGETATIVE/ PLUM/ FLORAL/ CUCUMBER/ APPLE-LIKE/ WAXY/ GREEN/		X	X	X			X					X																									X
315	1-Decanol	1-decanol	112-30-1	FRUITY/ FLORAL/ FATTY/ SWEET/ CLEAN/ ORANGE-LIKE/ WATERY/	X	X	X								X
316	Decanal	decanal	112-31-2	FRUITY/ SWEET/ ALDEHYDIC/ CITRUSY/ FLORAL/ ORANGE-LIKE/	X	X	X										X
317	Octyl Formate	octyl formate	112-32-3	FRUITY/ FLORAL/ OILY/ VEGETATIVE/ ORANGE-LIKE/		X	X	X																				X
318	Undecanoic-Acid	undecanoic acid	112-37-8	WAXY/ CREAMY/ COCONUT/ CHEESY/ DAIRY/												X													X														X
319	Methyl Palmitate	methyl palmitate	112-39-0	OILY/ WAXY/ FATTY/ ORRIS/											X	X												X
320	1-Undecanol	1-undecanol	112-42-5	FRUITY/ FRESH/ FLORAL/ WAXY/ VEGETATIVE/ CITRUSY/ ROSEY/ SOAPY/		X	X	X								X	X							X								X
321	10-Undecen-1-Ol	10-undecen-1-ol	112-43-6	FRUITY/ FRESH/ OZONIC/ VEGETATIVE/ FLORAL/ CLEAN/ WAXY/		X	X	X								X								X
322	Undecanal	undecanal	112-44-7	WAXY/ FLORAL/ ALDEHYDIC/ CITRUSY/ FATTY/ SOAPY/ LAUNDRY/			X								X	X	X
323	10-Undecenal	10-undecenal	112-45-8	ROSEY/ WAXY/ ALDEHYDIC/ MANDARIN/ CITRUSY/ SOAPY/												X	X															X
324	1-Dodecanol	1-dodecanol	112-53-8	FRUITY/ EARTHY/ FLORAL/ HONEY/ COCONUT/ SOAPY/		X	X														X																	X
325	Dodecanal	dodecanal	112-54-9	FRUITY/ WAXY/ SOAPY/ CITRUSY/ GREEN/ FLORAL/ MANDARIN/		X	X				X					X	X
326	Methyl Stearate	methyl stearate	112-61-8	OILY/ WAXY/												X												X
327	1-Tetradecanol	1-tetradecanol	112-72-1	FRUITY/ ORRIS/ COCONUT/ WAXY/ OFFFLAVOR/		X										X														X
328	Octadecan-1-Ol	stearyl alcohol	112-92-5	BLAND/
329	Eicosane	eicosane	112-95-8	WAXY/												X
330	Linalyl Acetate	linalyl acetate	115-95-7	FRUITY/ SWEET/ VEGETATIVE/ CITRUSY/ WOODY/ LAVENDER/	X	X		X					X				X
331	3,3,5-Trimethylcyclohexanol	3,3,5-trimethylcyclohexanol	116-02-9	MINTY/ SPICES/ SPICY/ MENTHOLIC/								X						X		X
332	Vetiveryl Acetate	vetiveryl acetate	117-98-6	WOODY/ VEGETATIVE/ SWEET/ DRY/ SANDALWOOD/	X			X					X
333	Phenyl Salicylate	phenyl salicylate	118-55-8	SWEET/ FRUITY/ BALSAMIC/ MILD/	X	X																			X											X
334	Benzyl Salicylate	benzyl salicylate	118-58-1	BALSAMIC/ BALSAMIC/ HERBAL/ SOAPY/ CLEAN/										X											X
335	Ethyl Salicylate	ethyl salicylate	118-61-6	SWEET/ WINTERGREEN/ SPICY/ ANISIC/	X													X
336	Isoquinoline	isoquinoline	119-65-3	VEGETATIVE/ SWEET/ BALSAMIC/ SPICES/ ANISIC/	X			X				X													X
337	3,4-Dimethoxybenzaldehyde	3,4-dimethoxybenzaldehyde	120-14-9	SWEET/ ROASTED/ VANILLA/ VEGETATIVE/ FRUITY/ NUTTY/	X	X		X	X	X																																					X
338	1-Phenylethyl Propionate	1-phenylethyl propionate	120-45-6	VEGETATIVE/ FLORAL/ SWEET/ TROPICAL/ WEEDY/ ROSEY/	X		X	X																								X					X
339	Piperonal	piperonal	120-57-0	FRUITY/ HELIOTROPE/ SWEET/ ROASTED/ FLORAL/ VANILLA/ NUTTY/ OAKY	X	X	X		X	X																																					X
340	Cyclopentanone	cyclopentanone	120-92-3	MINTY/																X
341	Ethyl Vanillin	3-ethoxy-4-hydroxybenzaldehyde	121-32-4	ROASTED/ SWEET/ CARAMELLIC/ VANILLA/ NUTTY/	X				X	X																	X																				X
342	Vanillic-Acid	vanillic acid	121-34-6	DAIRY/ ROASTED/ VEGETATIVE/ SWEET/ VANILLA/ POWDERY/ CREAMY/ NUTTY/	X			X	X	X																			X													X					X
343	Ethyl 3-Phenylglycidate	ethyl 3-phenylglycidate	121-39-1	SWEET/ FRUITY/ FLORAL/ TROPICAL/ STRAWBERRY/	X	X	X																														X
344	Methyl 4-Methoxybenzoate	methyl 4-methoxybenzoate	121-98-2	VEGETATIVE/ SWEET/ SPICES/ FRUITY/ FLORAL/	X	X	X	X				X
345	4'-Methylacetophenone	4'-methylacetophenone	122-00-9	SWEET/ MIMOSA/ ROASTED/ FRUITY/ CHERRY/ NUTTY/	X	X			X	X
346	Phenethyl Anthranilate	phenethyl anthranilate	133-18-6	FRUITY/ FLORAL/ SWEET/	X	X	X
347	Methyl Anthranilate	methyl anthranilate	134-20-3	FRUITY/ FLORAL/ GRAPEY/ FRUITY/ FLORAL/ NEROLI/ ORANGE-LIKE/		X	X
348	Syringaldehyde	syringaldehyde	134-96-3	MILD/ SWEET/ VEGETATIVE/ NUTTY/ SWEET/	X			X		X																										X
349	2-Methoxybenzaldehyde	2-methoxybenzaldehyde	135-02-4	VANILLA/ SWEET/ ROASTED/ ALMOND-LIKE/ HAWTHORN/	X				X																																						X
350	Butyl Benzoate	butyl benzoate	136-60-7	FLORAL/ MILD/ FRUITY/ BALSAMIC/		X	X																		X											X
351	2-Ethoxy-5-Nitroaniline	2-ethoxy-5-nitroaniline	136-79-8	SWEET/	X
352	2-Methylbenzenethiol	2-methylbenzenethiol	137-06-4	MEATY/ ONION-LIKE/ VEGETATIVE/ GARLIC-LIKE/ SULFUROUS/				X											X																				X						X			X
353	2-Methyl-1-Butanol	2-methyl-1-butanol	137-32-6	ROASTED/ VEGETATIVE/ FERMENTED/ FRUITY/ NUTTY/		X		X	X	X												X
354	Butyl Lactate	butyl lactate	138-22-7	FERMENTED/ LACTIC/ WAXY/ FRUITY/ WINEY/ APPLESKIN/		X										X						X
355	Beta-Terpineol	beta-terpineol	138-87-4	PUNGENT/ EARTHY/ WOODY/ OAKY									X								X		X
356	Calcium Cyclamate	calcium cyclamate	139-06-0	SWEET/	X
357	Citronellyl Phenylacetate	citronellyl phenylacetate	139-70-8	FLORAL/ SWEET/ VEGETATIVE/ WAXY/ ROSEY/	X		X	X								X																X
358	3,4-Dihydroxybenzaldehyde	3,4-dihydroxybenzaldehyde	139-85-5	BITTER/ MEDICINAL/ DRY/ ALMOND-LIKE/																						X								X
359	Phenylethyl Isovalerate	phenethyl isovalerate	140-26-1	FLORAL/ FRUITY/ APRICOT-LIKE/ ROSEY/ PEACHY/		X	X																									X
360	Suosan	sodium 3-{[(4-nitrophenyl)carbamoyl]amino}propanoate	140-46-5	SWEET/	X
361	Estragole	estragole	140-67-0	FERMENTED/ SPICES/ ROASTED/ VEGETATIVE/ HERBAL/ SWEET/ FENNEL/ NUTTY/	X			X	X	X		X		X								X
362	Ethyl Acrylate	ethyl acrylate	140-88-5	HARSH/ FRUITY/ ACRYLATE/ PLASTIC/		X
363	Diisobutyl Adipate	diisobutyl adipate	141-04-8	MILD/ ESTERY/																																X
364	Rhodinyl Acetate	rhodinyl acetate	141-11-7	ROSEY/ POWDERY/ SPICY/ CITRUSY/ LEAFY/ WAXY/												X	X	X														X										X
365	Citronellyl Propionate	citronellyl propionate	141-14-0	GREEN/ ROSEY/ FLORAL/ FRUITY/ NEROLI/		X	X				X																					X
366	Citronellyl Butyrate	citronellyl butyrate	141-16-2	FLORAL/ TROPICAL/ FRUITY/ SWEET/ WAXY/ GERANIUM/	X	X	X									X																					X
367	Hydroxycitronellal Dimethyl Acetal	hydroxycitronellal dimethyl acetal	141-92-4	LILAC/ FLORAL/ ACETIC/ WAXY/ TROPICAL/			X									X																					X
368	Ethyl Acetoacetate	ethyl acetoacetate	141-97-9	FRUITY/ VEGETATIVE/ APPLE-LIKE/ FATTY/ ESTERY/		X		X							X																										X
369	Allyl Heptanoate	allyl heptanoate	142-19-8	FRUITY/ PINEAPPLE-LIKE/ WAXY/ SWEET/ FERMENTED/	X	X										X						X
370	Heptane	heptane	142-82-5	SWEET/ ETHEREAL/	X
371	Isopropyl Palmitate	isopropyl palmitate	142-91-6	BLAND/ OILY/																								X
372	Hexyl Acetate	hexyl acetate	142-92-7	FRUITY/ SWEET/ APPLE-LIKE/ GREEN/	X	X					X																														X
373	3-O-Methyl-D-Glucose	3-o-methyl-d-glucose is 2-(hydroxymethyl)-5-(3-methoxy-4,5-dihydroxyhexyl)oxane-3,4,6-triol	146-72-5	SWEET/	X
374	D-Proline	d-proline	344-25-2	SWEET/	X
375	Butane-1,2,3,4-Tetrol	butane-1,2,3,4-tetrol	7541-59-5	SWEET/	X
376	Dibenzyl Disulfide	dibenzyl disulfide	150-60-7	SWEET/ SMOKY/ EARTHY/ GREEN/ CARAMELLIC/	X						X										X						X
377	Dulcin	1-(4-ethoxyphenyl)-3-phenylurea	150-69-6	SWEET/	X
378	1,4-Dimethoxybenzene	1,4-dimethoxybenzene	150-78-7	SWEET/ GREEN/ MOWN/ HAY/ FENNEL/	X						X
379	Citronellyl Acetate	citronellyl acetate	150-84-5	FRUITY/ FLORAL/ VEGETATIVE/ APPLE-LIKE/ TROPICAL/		X	X	X																													X				X
380	Disodium Succinate	disodium succinate	150-90-3	SALTY/ MEATY/																																			X
381	Dimethylbenzylcarbinyl Acetate	dimethylbenzylcarbinyl acetate	151-05-3	FRUITY/ PEAR-LIKE/ FLORAL/ BERRY/ POWDERY/		X	X																																			X		X
382	1,3-Dimethoxybenzene	1,3-dimethoxybenzene	151-10-0	ROASTED/ FRUITY/ MEDICINAL/ CHEMICAL/ NUTTY/		X			X	X																								X
383	D-Tryptophan	(2s)-2-amino-3-(1h-indol-3-yl)propanoic acid	153-94-6	SWEET/	X
384	2-Desoxy-D-Glucose	2-deoxy-d-glucose	154-17-6	SWEET/	X
385	Thiazole	thiazole	288-47-1	ROASTED/ PYRIDINE/ MEATY/ NUTTY/					X	X																													X
386	Pyrazine	1,4-diazabenzene	290-37-9	ROASTED/ PUNGENT/ SWEET/ SPICES/ BARLY/ CORN/ NUTTY/ VEGETATIVE/	X			X	X	X		X											X
387	Lead Diacetate	lead acetate	301-04-2	SWEET/	X
388	Piperonyl Acetate	piperonyl acetate	326-61-4	HAWTHORN/ SWEET/ FRUITY/ FLORAL/ METALLIC/ JAM/ STRAWBERRY/	X	X	X
389	3-Acetylpyridine	3-acetylpyridine	350-03-8	POPCORN-LIKE/ SWEET/ VEGETATIVE/ ROASTED/ DRY/ HAWTHORN/ NUTTY/	X			X	X	X
390	6-Methyl-5-Hepten-2-One	6-methyl-5-hepten-2-one	110-93-0	VEGETATIVE/ FRUITY/ CITRUSY/ APPLE-LIKE/ LEMON-LIKE/ FLORAL/ STRAWBERRY/		X	X	X									X																								X
391	Beta-Cyclocitral	(1r)-2,6,6-trimethylcyclohexa-1,3-dien-1-caraldehyde	432-25-7	TROPICAL/ SAFFRON/ CLEAN/ ROSEY/ SWEET/ OXIDE/	X																											X					X
392	1,4-Cineole	1,4-cineole	470-67-7	COOL/ SPICES/ PINEY/ VEGETATIVE/ TERPENE/ CAMPHORACEOUS/				X				X																					X
393	Dillapiole	dillapiol	484-31-1	VEGETATIVE/ SPICES/ WOODY/ SPICES/				X				X	X
394	Elemicin	1-allyl-3,4,5-trimethoxybenzene	487-11-6	FLORAL/ SPICES/			X					X
395	Piperitol	piperitol	52151-92-5	VEGETATIVE/				X
396	Butyrophenone	butyrophenone	495-40-9	FRUITY/		X
397	P-Menthan-8-Ol	p-menthan-8-ol	498-81-7	FRUITY/ VEGETATIVE/ SWEET/ TERPENIC/ LIME/ WOODY/ ASTRINGENT/ EARTHY/	X	X		X					X								X
398	Carvomenthone	cyclohexanone, 2-methyl-5-(1-methylethyl)-	59471-80-6	MINTY/ SPEARMINT/ HERBAL/										X						X
399	Beta Farnesene	beta-farnesene	18794-84-8	FRUITY/ WOODY/ CITRUSY/ HERBAL/ OAKY		X							X	X			X
400	6,10,14-Trimethylpentadecan-2-One	6,10,14-trimethylpentadecan-2-one	502-69-2	FLORAL/ VEGETATIVE/ WOODY/ CELERY/ FRUITY/ WINEY/		X	X	X					X
401	1,3-Dithiane	1,3-dithiane	505-23-7	ROASTED/ ONION-LIKE/ ROASTED/ METALLIC/ GARLIC-LIKE/ NUTTY/					X	X																																			X			X
402	Thioacetic-Acid	thioacetic acid	507-09-5	BURNT/ ROASTED/ MEATY/ NUTTY/					X	X																													X
403	Bicyclo[2.2.1]Heptane, 2-Methyl-3-Methylene-2-(4-Methyl-3-Pentenyl)-, (1S-Exo)-	norbornane, 2-methyl-3-methylene-2-(4-methyl-3-pentenyl)-	511-59-1	VEGETATIVE/				X
404	D-Raffinose	(2s,3r,4s,5s,6r)-2-[(2s,3r,4s,5s,6r)-3,4,5-trihydroxy-6-(hydroxymethyl)oxan-2-yl]oxy-6-(hydroxymethyl)oxane-3,4,5-triol	512-69-6	SWEET/	X
405	Isobutyl Mercaptan	2-methyl-1-propanethiol	513-44-0	MUSTARD-LIKE/ VEGETATIVE/ COOKED/ VEGETATIVE/				X
406	Myrtenol	myrtenol	515-00-4	PINEY/ WOODY/ MINT/ MEDICINAL/ SWEET/	X								X																					X
407	Hesperidin	(2s)-5-hydroxy-2-(3-hydroxy-4-methoxyphenyl)-7-[(2s,3r,4s,5s,6r)-3,4,5-trihydroxy-6-[(2r,3r,4r,5r,6s)-3,4,5-trihydroxy-6-methyloxan-2-yl]oxyoxan-2-yl]oxy-2,3-dihydrochromen-4-one	520-26-3	SWEET/	X
408	Apiole	4-(1,2-dimethoxyethoxy)-1,2-dimethoxybenzene	523-80-8	PARSLEY/ FAINT/
409	2,3-Dimethylphenol	2,3-dimethylphenol	526-75-0	PHENOLIC/ MUSTY/ CHEMICAL/ CRESOLIC/																											X				X
410	Gluconic-Acid	gluconic acid	19222-41-4	SWEET/	X
411	2-Methylbenzaldehyde	2-methylbenzaldehyde	529-20-4	FRUITY/		X
412	1-(4-Methylphenyl)Ethanol	1-(4-methylphenyl)ethanol	536-50-5	HAWTHORN/ FLORAL/ SWEET/ POWDERY/ BUTTY/	X		X																																			X
413	3-Ethylpyridine	3-ethylpyridine	536-78-7	TOBACCO/ OAKMOSS/ HAZELNUT/ ROASTED/ CARAMELLIC/ VEGETATIVE/				X	X																		X
414	(Ethoxymethyl)Benzene	(ethoxymethyl)benzene	539-30-0	FRUITY/ POWERFUL/ PINEAPPLE-LIKE/ TROPICAL/		X																															X
415	Ethyl Pentanoate	ethyl pentanoate	539-82-2	PINEAPPLE-LIKE/ FRUITY/ SWEET/ TROPICAL/ FRUITY/ ESTERY/ STRAWBERRY/	X	X																															X
416	Ethyl Levulinate	ethyl levulinate	539-88-8	FRUITY/ FLORAL/ SWEET/ BERRY/ RHUBARB/ MELON/ WAXY/	X	X	X									X																												X
417	Isobutyl Butyrate	isobutyl butyrate	539-90-2	FRUITY/ SWEET/ RUMMY/ TUTTIFRUTTI/ BUBBLEGUM/ TROPICAL/	X	X																															X
418	Pentyl Hexanoate	pentyl hexanoate	540-07-8	FRUITY/ COGNAC/ MELON/ WAXY/ FATTY/ ESTERY/		X									X	X
419	Pentyl Butyrate	pentyl butyrate	540-18-1	FRUITY/ SWEET/ BANANA/ PINEAPPLE-LIKE/ TROPICAL/	X	X																															X
420	Isobutyl Propionate	isobutyl propionate	540-42-1	FRUITY/ SWEET/ BANANA/ RUMMY/ ETHER/	X	X
421	Isoamyl Mercaptan	3-methylbutane-1-thiol	541-31-1	SULFUROUS/ ONION-LIKE/ GREEN/ ONION-LIKE/ GARLIC-LIKE/							X								X																										X			X
422	Muscone	3-methylcyclopentadecanone	541-91-3	ANIMAL/ NATURAL/ FATTY/ POWDERY/ MUSKY/											X																											X
423	Ethyl Isothiocyanate	ethyl isothiocyanate	542-85-8	PUNGENT/ MUSTARD-LIKE/ GARLIC-LIKE/																			X																						X
424	Myrcenol	myrcenol	543-39-5	FRESH/ FLORAL/ LAVENDER/ CITRUSY/			X										X							X
425	2-Heptanol	2-heptanol	543-49-7	FRESH/ LEMON-LIKE/ GRASSY/ HERBAL/ SWEET/ VEGETATIVE/ EARTHY/	X			X						X							X			X
426	Dibutyl Sulfide	dibutyl sulfide	544-40-1	GREEN/ GRASSY/ FRUITY/ GERANIUM/ HORSERADISH/		X					X
427	3-Thujanone	3-thujanone	1125-12-8	VEGETATIVE/				X
428	Methyl Isobutyrate	methyl isobutyrate	547-63-7	FRUITY/ FLORAL/		X	X
429	5-Nitro-2-Propoxyaniline	5-nitro-2-propoxyaniline	553-79-7	SWEET/	X
430	Methyl Propionate	methyl propionate	554-12-1	ETHEREAL/ FRUITY/ FRESH/ HARSH/ RUMMY/ STRAWBERRY/ APPLE-LIKE/		X																		X																	X
431	Psi-Carene	norcarane, 7,7-dimethyl-3-methylene-	554-60-9	FRUITY/		X
432	Methyl Isovalerate	methyl isovalerate	556-24-1	STRONG/ APPLE-LIKE/ FRUITY/ PINEAPPLE-LIKE/		X																																		X	X
433	Methyl Isothiocyanate	methyl isothiocyanate	556-61-6	PUNGENT/ MUSTARD-LIKE/ HORSERADISH/																			X
434	3-Methyl-2-Buten-1-Ol	3-methyl-2-buten-1-ol	556-82-1	FRUITY/ GREEN/ LAVENDER/ FRUITY/		X					X
435	Propyl Isovalerate	propyl isovalerate	557-00-6	BITTER/ SWEET/ APPLE-LIKE/ FRUITY/	X	X																				X															X
436	Terpinen-4-Ol	4-carvomenthenol	562-74-3	PEPPERY/ WOODY/ EARTHY/ MUSTY/ SWEET/ SPICY/	X								X					X			X														X
437	Lactulose	(2s,3r,4s,5r,6r)-2-{[(2r,3s,4r,5r)-4,5-dihydroxy-2-(hydroxymethyl)oxolan-3-yl]oxy}-6-(hydroxymethyl)oxane-3,4,5-triol	4618-18-2	SWEET/	X
438	2,6-Dimethylphenol	2,6-dimethylphenol	576-26-1	SWEET/ MEDICINAL/ PHENOLIC/ BURNT/ SMOKY/ WOODY/ COFFEE/	X								X																		X			X
439	1-Phenyl-1,2-Propanedione	1-phenyl-1,2-propanedione	579-07-7	PLASTIC/ BUTTERY/ HONEY/ COCOA/ CARAMELLIC/ WHEY/ NUTTY/						X																	X											X											X
440	Allyl Benzoate	allyl benzoate	583-04-0	FLORAL/ SWEET/ FRUITY/	X	X	X
441	2-Methylcyclohexanone	2-methylcyclohexanone	583-60-8	MINTY/ PEPPERYMINT/ COOL/																X
442	3-Pentanol	3-pentanol	584-02-1	SWEET/ HERBAL/ OILY/ NUTTY/	X					X				X														X
443	Octane-2,3-Dione	2,3-octanedione	585-25-1	DILL/ ASPARAGUS/ CILANTRO/ HERBAL/ FATTY/ EARTHY/										X	X						X
444	Melibiose	(2r,3r,4s,5s,6r)-2-[(2s,3r,4r,5s,6r)-3,4,5-trihydroxy-6-(hydroxymethyl)oxan-2-yl]oxy-6-(hydroxymethyl)oxane-3,4,5-triol	5340-95-4	SWEET/	X
445	Terpinolene	terpinolene	586-62-9	FRESH/ WOODY/ CITRUSY/ PINEY/ SWEET/	X								X				X							X
446	1-Terpineol	p-menth-3-en-1-ol	586-82-3	DRY/ WOODY/ MUSTY/									X																						X
447	4-Methylbenzyl Alcohol	4-methylbenzyl alcohol	589-18-4	FLORAL/ MILD/			X																													X
448	Butyl Octanoate	butyl octanoate	589-75-3	BUTTERY/ ETHEREAL/ HERBAL/ DANK/										X																																			X
449	3-Heptanol	3-heptanol	589-82-2	STRONG/ PUNGENT/ FRUITY/		X																	X																	X
450	4-Methylcyclohexanone	4-methylcyclohexanone	589-92-4	PUNGENT/ FRUITY/ APPLE-LIKE/		X																	X																		X
451	3-Octanol	3-octanol	589-98-0	FRUITY/ GREENAPPLE/ SWEET/	X	X
452	Butyl Propionate	butyl propionate	590-01-2	PUNGENT/ FRUITY/ APPLE-LIKE/		X																	X																		X
453	2-Methyl-2-Pentanol	2-methylpentan-2-ol	590-36-3	SWEET/ FRUITY/ FLORAL/	X	X	X
454	3-Methylbutanal	3-methylbutanal	590-86-3	ALDEHYDIC/ CHOCOLATE/ PEACHY/ FATTY/ ETHEREAL/											X
455	3-Methylcyclohexanone	3-methylcyclohexanone	591-24-2	CAMPHORACEOUS/ MEDICINAL/ MINTY/																X													X	X
456	3-Methoxybenzaldehyde	3-methoxybenzaldehyde	591-31-1	ANISIC/
457	Butyl Acetoacetate	butyl acetoacetate	591-60-6	FERMENTED/ SWEET/ BRANDY/ FRUITY/	X	X																X
458	Levulinic-Acid	levulinic acid	123-76-2	SWEET/ ACIDIC/ CREAMY/ DAIRY/	X																								X
459	Butyl Formate	butyl formate	592-84-7	FRUITY/ PLUM/ RUMMY/ BRANDY/		X
460	2-Tridecanone	2-tridecanone	593-08-8	FATTY/ HERBAL/ HERBAL/ EARTHY/										X	X						X
461	3-Methyl-2-Butanol	3-methyl-2-butanol	598-75-4	FRUITY/		X
462	2,3-Pentanedione	2,3-pentanedione	600-14-6	FRUITY/ BUTTERSCOTCH/ BUTTERY/ HONEY/ WOODY/		X							X																									X											X
463	Galactitol	galactitol	608-66-2	SWEET/	X
464	2,4-Dinitrophenetole	2,4-dinitrophenetole	610-54-8	SWEET/	X
465	Methyl 2-Furoate	methyl 2-furoate	611-13-2	CARAMELLIC/ SWEET/ MUSTY/ BROWNSUGAR/	X																						X								X
466	1-Penten-3-Ol	1-penten-3-ol	616-25-1	GREEN/ CUCUMBER/ MELON/ VEGETATIVE/ HORSERADISH/				X			X
467	Ethyl Vanillate	ethyl vanillate	617-05-0	CREAMY/ WOODY/ VANILLA/ BURNT/ POWDERY/									X																X													X					X
468	Isopropyl Isobutyrate	isopropyl isobutyrate	617-50-5	FRUITY/ SWEET/	X	X
469	Dihydrocarveol	dihydrocarveol	619-01-2	GREEN/ MINTY/ MENTHOLIC/ SPEARMINT/ HERBAL/							X			X						X
470	5-Methylfurfural	2-furanmethanol	620-02-0	SWEET/ SPICES/ ROASTED/ NUTTY/ ALDEHYDIC/ CARAMELLIC/	X				X	X		X															X
471	3-Methylbenzaldehyde	3-methylbenzaldehyde	620-23-5	CHERRY/ SWEET/ FRUITY/ BENZALDEHYDIC/ PHENOLIC/	X	X																									X
472	Cyclohexyl Acetate	cyclohexyl acetate	622-45-7	STRONG/ FRUITY/ BANANA/		X																																		X
473	4-Ethoxyphenol	4-ethoxyphenol	622-62-8	CHERRY/ FRUITY/ NUTTY/ PHENOLIC/ MEDICINAL/		X				X																					X			X
474	Diisopropyl Sulfide	2-(propan-2-yl)sulfanylpropane	625-80-9	SULFUROUS/ VEGETATIVE/ GARLIC-LIKE/				X											X																										X
475	2,5-Dimethylfuran	2,5-dimethyloxolane	625-86-5	CHEMICAL/ MEATY/ GRAVY/																																			X
476	2-Pentyl Acetate	pentyl acetate	626-38-0	ORANGE-LIKE/ TROPICAL/ FRUITY/ NUTTY/		X				X																											X
477	Propyl Hexanoate	propyl hexanoate	626-77-7	FRUITY/ SWEET/ GREEN/ TROPICAL/	X	X					X																										X
478	Butyl Hexanoate	butyl hexanoate	626-82-4	FRUITY/ FERMENTED/		X																X
479	Ethyl Undecanoate	ethyl undecanoate	627-90-7	WAXY/ CREAMY/ FRUITY/ COCONUT/		X										X													X
480	Dimethyl Adipate	dimethyl hexanedioate	627-93-0	BITTER/ OILY/ NUTTY/						X																X		X
481	Dipropyl Disulfide	di(propyl) disulfide	629-19-6	SULFUROUS/ BURNT/ EARTHY/ GREEN/ ONION-LIKE/							X								X		X																											X
482	Tetrahydrofurfuryl Acetate	2-(furan-2-yl)methyl acetate	637-64-9	ETHEREAL/ RUMMY/ CARAMELLIC/ BREADY/ TEQUILA/																							X
483	4-Methoxystyrene	4-methoxyphenylethene	637-69-4	SWEET/	X
484	Isopropyl Propionate	propan-2-yl propanoate	637-78-5	ETHEREAL/ SWEET/ PINEAPPLE-LIKE/ BANANA/ BITTER/	X																					X
485	2,5-Dimethylthiophene	2,5-dimethylthiophene	638-02-8	NUTTY/ SULFUROUS/						X									X
486	Thialdine	2-aminobenzothiazole	86241-90-9	MILD/ SWEET/ GREEN/ FRUITY/	X	X					X																									X
487	Tridecanoic-Acid	tridecanoic acid	638-53-9	WAXY/ WOODY/									X			X
488	4-Methylbiphenyl	4-methylbiphenyl es 1-methyl-4-phenylbenzene	644-08-6	FLORAL/ SPICY/ WINTERGREEN/ SPICES/			X					X						X
489	2-Propylphenol	2-propylphenol	644-35-9	MEDICINAL/ SMOKY/ PHENOLIC/																											X			X
490	Propyl Isobutyrate	propyl 2-methylpropanoate	644-49-5	FRUITY/ PINEAPPLE-LIKE/ SWEET/	X	X
491	4'-Isopropylacetophenone	4'-isopropylacetophenone	645-13-6	VEGETATIVE/ SPICES/				X				X
492	4-Methylpentanoic Acid	4-methylpentanoic acid	646-07-1	PUNGENT/ CHEESY/ ACIDIC/ OVERRIPE/																			X																				X
493	Benzyl Methyl Disulfide	methyl(phenylmethyl) disulfide	699-10-5	GREEN/ METALLIC/ VEGETATIVE/ CABBAGE/ SULFUROUS/				X			X								X
494	4-(2-Furyl)Butan-2-One	4-(2-furyl)butan-2-one	699-17-2	SWEET/ SPICES/	X							X
495	Delta-Decalactone	delta-decalactone	705-86-2	CREAMY/ VANILLA/ VEGETATIVE/ SWEET/ FRUITY/ BUTTERY/	X	X		X																					X																		X		X
496	Gamma-Decalactone	gamma-decalactone	706-14-9	COCONUT/ VANILLA/ CREAMY/ FATTY/ SWEET/	X										X														X																		X
497	Delta-Dodecalactone	delta-dodecalactone	713-95-1	FRUITY/ MILKY/ VEGETATIVE/ SWEET/ CHEESY/	X	X		X																																			X
498	3-Methyl-3-Buten-1-Ol	3-methyl-3-buten-1-ol	763-32-6	SWEET/ FRUITY/	X	X
499	1,2-Cyclohexanedione	1,2-cyclohexanedione	765-87-7	NUTTY/ CARAMELLIC/ PECAN/ WOODY/						X			X														X
500	Benzyl Methyl Sulfide	benzyl methyl sulfide	766-92-7	BURNT/ MEATY/ ROASTED/ CHICKEN/					X																														X
501	2-Nonanone	2-nonanone	821-55-6	FERMENTED/ CHEESY/ WEEDY/ EARTHY/ SWEET/ FLORAL/	X		X														X	X																					X
502	Delta-Hexalactone	delta-hexalactone	823-22-3	SWEET/ VEGETATIVE/	X			X
503	Methyl 2-Methylbutyrate	methyl 2-methylbutyrate	868-57-5	FRUITY/ SWEET/ APPLE-LIKE/	X	X																																			X
504	3-Decanone	3-decanone	928-80-3	FRUITY/ WAXY/		X										X
505	2-Cyclohexen-1-One	2-cyclohexen-1-one	930-68-7	ROASTED/ SAVORY/ GREEN/					X		X
506	Isopropyl Benzoate	isopropyl benzoate	939-48-0	FLORAL/ FRUITY/ SWEET/	X	X	X
507	Thiolan-2-One	dihydro-2(3h)-thiophenone	1003-10-7	BURNT/ GARLIC-LIKE/																																									X
508	Adenosine Tetraphosphate	adenosine tetraphosphate	1062-98-2	SWEET/	X
509	2-Acetylpyrrole	2-acetylpyrrole	1072-83-9	HAZELNUT/ FISHY/ LICORICE/ BREADY/
510	Thymol Methyl Ether	2-isopropyl-5-methylanisole	1076-56-8	ROASTED/ VEGETATIVE/ NUTTY/				X	X	X
511	Hexyl Octanoate	hexyl octanoate	1117-55-1	VEGETATIVE/ FRUITY/ SWEET/ GREEN/	X	X		X			X
512	Myrcenyl Acetate	myrcenyl acetate	1118-39-4	FRESH/ CLEAN/ METALLIC/ PEAR-LIKE/ LAVENDER/																				X
513	3',4'-Dimethoxyacetophenone	3',4'-dimethoxyacetophenone	1131-62-0	FLORAL/ SWEET/ VEGETATIVE/	X		X	X
514	2-Methylheptanoic-Acid	2-methylheptanoic acid	1188-02-9	WAXY/ CHEESY/ BUTTERY/ MILKY/												X																											X						X
515	Prenyl Acetate	prenyl acetate	1191-16-8	NATURAL/ GREEN/ APPLE-LIKE/ BANANA/							X																														X
516	2-Acetylfuran	1-(furan-2-yl)ethan-1-one	1192-62-7	SWEET/ BROWNSUGAR/ NUTTY/ VEGETATIVE/	X			X		X
517	3-Methyl-2-Cyclohexen-1-One	3-methyl-2-cyclohexen-1-one	1193-18-6	CARAMELLIC/ CHERRY/ MEDICINAL/ NUTTY/						X																	X							X
518	2-Acetyl-5-Methylfuran	1-(5-methylfuran-2-yl)ethan-1-one	1193-79-9	STRONG/ COUMARIN/ NUTTY/						X																														X
519	2-(4-Methylphenyl)Propan-2-Ol	2-(4-methylphenyl)propan-2-ol	1197-01-9	HERBAL/ CELERY/										X
520	Beta Pinene	(1s,5s)-2,6,6-trimethylbicyclo[3.1.1]hept-2-ene	127-91-3	PEPPERY/ TURPENTINE/ WOODY/ SPICY/									X					X
521	Glycyrrhizic-Acid	(3beta)-30-(beta-d-glucopyranosyloxy)-18beta-glycyrrhetinic acid	1405-86-3	MILD/ SPICY/ SWEET/	X													X																		X
522	1-Furfurylpyrrole	1-furfurylpyrrole	1438-94-4	HORSERADISH/ MUSTARD-LIKE/ MUSHROOM-LIKE/
523	7-Methyl-4-Methylidene-1-Propan-2-Yl-2,3,4A,5,6,8A-Hexahydro-1H-Naphthalene	7-methyl-4-methylidene-1-propan-2-yl-2,3,4a,5,6,8a-hexahydro-1h-naphthalene	39029-41-9	SPICES/ VEGETATIVE/				X				X
524	Mgatp	magnesium atp	1476-84-2	SWEET/	X
525	Methyl 3-Hydroxybutyrate	methyl 3-hydroxybutyrate	1487-49-6	MILD/ GREEN/ FRUITY/ APPLE-LIKE/		X					X																									X					X
526	4-Phenyl-3-Buten-2-Ol	4-phenyl-3-buten-2-ol	17488-65-2	FLORAL/ SWEET/ FRUITY/	X	X	X
527	4-Methyl-2-Pentyl-1,3-Dioxolane	4-methyl-2-pentyl-1,3-dioxolane	1599-49-1	GREEN/ FRUITY/ VEGETATIVE/		X		X			X
528	Ethyl Vinyl Ketone	ethyl vinyl ketone	1629-58-9	ETHEREAL/ STRONG/ ALLIACEOUS/																																				X
529	1-Hexen-3-One	1-hexen-3-one	1629-60-3	COOKED/ VEGETATIVE/ METALLIC/				X
530	Fenchol	fenchol	1632-73-1	CAMPHORACEOUS/ LIME/ BITTER/ FRESH/ PINEY/																				X		X							X
531	1-Heptanethiol	1-heptanethiol	1639-09-4	SULFUROUS/ ONION-LIKE/ STRONG/															X																					X								X
532	Cyclopentanethiol	cyclopentanethiol	1679-07-8	ALLIACEOUS/ ONION-LIKE/ GARLIC-LIKE/ HORSERADISH/ VEGETATIVE/				X																																					X			X
533	Decane	decane	124-18-5	GASOLINE/
534	Methyl Nonanoate	methyl nonanoate	1731-84-6	FRUITY/ WINEY/ FERMENTED/		X																X
535	4-Methyl-5-Vinylthiazole	4-methyl-5-vinylthiazole	1759-28-0	VEGETATIVE/ NUTTY/				X		X
536	Allyl Phenylacetate	allyl phenylacetate	1797-74-6	HONEY/																																		X
537	2-Methyl-1-Butanethiol	2-methyl-1-butanethiol	1878-18-8	MEATY/ BLOODY/ SULFUROUS/															X																				X
538	Amyl Salicylate	amyl salicylate	2050-08-0	NUTTY/ VEGETATIVE/ FLORAL/ SWEET/ WOODY/ EARTHY/	X		X	X		X			X								X
539	Diallyl Trisulfide	diallyl trisulfide	2050-87-5	SULFUROUS/ ONION-LIKE/ GREEN/ METALLIC/							X								X																													X
540	Allyl Butyrate	allyl butyrate	2051-78-7	SWEET/ PUNGENT/ FRUITY/	X	X																	X
541	Butyl Salicylate	butyl salicylate	2052-14-4	HERBAL/ CHEMICAL/ WINTERGREEN/										X
542	Butyl Levulinate	butyl levulinate	2052-15-5	MILD/ SWEET/ CARAMELLIC/ HERBAL/	X									X													X									X
543	4-Pentenal	4-pentenal	2100-17-6	NUTTY/						X
544	Perillaldehyde	perillaldehyde	2111-75-3	WOODY/ WAXY/ SWEET/ CITRUSY/ LIME/	X								X			X	X
545	Terpinyl Formate	terpinyl formate	2153-26-6	SPICY/ WOODY/ GREEN/ DRY/ HERBAL/							X		X	X				X
546	2-Isobutoxynaphthalene	2-isobutoxynaphthalene	2173-57-1	REMINISCENT/ ORANGE-LIKE/ FLORAL/ SWEET/	X		X
547	Diallyl Disulfide	(prop-2-en-1-yl) disulfane	2179-57-9	METALLIC/ GARLIC-LIKE/ ALLIACEOUS/ ONION-LIKE/																																									X			X
548	Allyl Propyl Disulfide	prop-2-en-1-yl propyl disulfane	2179-59-1	ALLIACEOUS/ GARLIC-LIKE/ ONION-LIKE/																																									X			X
549	Methyl Propyl Disulfide	methyl propyl disulfane	2179-60-4	TOMATO/ MUSTARD-LIKE/ ONION-LIKE/ SULFUROUS/															X																													X
550	Isopentyl Hexanoate	pentan-2-yl hexanoate	2198-61-0	FRUITY/ SWEET/ PINEAPPLE-LIKE/	X	X
551	L-Menthol	(1r,2s,5r)-2-isopropyl-5-methylcyclohexanol	89-78-1	MINTY/ FRESH/ COOL/ WOODY/									X							X				X
552	D-Carvone	(2r)-2-methyl-5-(prop-1-en-2-yl)cyclohex-2-en-1-one	2244-16-8	HERBAL/ MINTY/ DILL/										X						X
553	Phenethyl Isothiocyanate	phenethyl isothiocyanate	2257-09-2	SULFUROUS/ HORSERADISH/ GREEN/							X								X
554	2-Pentylpyridine	2-pentylpyridine	2294-76-0	STRONG/ GREEN/ PEANUT/							X																													X
555	Gamma-Dodecalactone	gamma-dodecalactone	2305-05-7	SWEET/ MUSTY/ PEACHY/ GREEN/ WAXY/	X						X					X																			X
556	Isopropyl Hexanoate	isopropyl hexanoate	2311-46-8	FRUITY/ SWEET/ PINEAPPLE-LIKE/	X	X
557	Propyl Benzoate	propyl benzoate	2315-68-6	NUTTY/ FLORAL/			X			X
558	2-Methyl-2-Thiazoline	2-methyl-2-thiazoline	2346-00-1	SULFUROUS/ MUSTY/ MEATY/ NUTTY/						X									X																X				X
559	Hexyl Isobutyrate	hexyl isobutyrate	2349-07-7	GREEN/ FRUITY/ APPLE-LIKE/ PEAR-LIKE/		X					X																														X
560	Deca-2,4-Dienal	deca-2,4-dienal	2363-88-4	CITRUSY/ SWEET/ FRESH/ FATTY/	X										X		X							X
561	5-Ethyl-2(5H)-Furanone	5-ethyl-2(5h)-furanone	2407-43-4	SPICES/								X
562	2,2,6-Trimethylcyclohexanone	2,2,6-trimethylcyclohexanone	2408-37-9	PUNGENT/ THUJONIC/ CISTUS/ LABDANUM/ HONEY/																			X															X
563	L-Fucose	(3r,4s,5r,6r)-6-(hydroxymethyl)tetrahydro-2h-pyran-2,3,4,5-tetrol	87-96-7	SWEET/	X
564	1-Octen-3-Yl Acetate	1-octen-3-yl acetate	2442-10-6	GREEN/ EARTHY/ WAXY/ DAIRY/							X					X					X
565	2-Methylbutyl 2-Methylbutyrate	2-methylbutyl 2-methylbutyrate	2445-78-5	SWEET/ WAXY/ GREEN/ ESTERY/	X						X					X
566	Dicyclohexyl Disulfide	dicyclohexyl disulfide	2550-40-5	MUSTY/ GREEN/ ALLIACEOUS/ ONION-LIKE/ GARLIC-LIKE/							X																								X										X			X
567	Hexyl Butyrate	hexyl butyrate	2639-63-6	GREEN/ SOAPY/ WAXY/ APPLE-LIKE/ SWEET/ APPLEPEEL/ FLORAL/	X		X				X					X																									X
568	Sec-Butyl Ethyl Ether	2-ethoxybutane	2679-87-0	FLORAL/ VEGETATIVE/ FRUITY/		X	X	X
569	Methyl 2-Acetamidobenzoate	methyl n-acetylanthranilate	2719-08-6	FRUITY/		X
570	2-Methoxy-4-Propylphenol	2-methoxy-4-propylphenol	2785-87-7	SPICY/ SWEET/ BALSAMIC/ POWDERY/ PHENOLIC/	X													X							X						X											X
571	Allyl Isovalerate	allyl isovalerate	2835-39-4	FRUITY/ SWEET/	X	X
572	Alpha Thujene	alpha-thujene	2867-05-2	EUCALYPTUS-LIKE/ WOODY/ GREEN/ HERBAL/							X		X	X
573	1,2,4-Butanetriol	1,2,4-butanetriol	3068-00-6	SWEET/	X
574	2-Methoxypyrazine	2-methoxypyrazine	3149-28-8	ROASTED/ SWEET/	X				X
575	3-(Methylthio)Propionaldehyde	3-(methylthio)propionaldehyde	3268-49-3	ROASTED/ FATTY/ RAW/ CABBAGE/ SULFUROUS/					X						X				X
576	Ethyl Cyclohexanecarboxylate	ethyl cyclohexanecarboxylate	3289-28-9	CHEESY/ WINEY/ FRUITY/		X																																					X
577	Delta-Nonalactone	delta-nonalactone	3301-94-8	LACTIC/ COCONUT/ POWDERY/ COUMARIN/ SWEET/ CREAMY/	X																								X													X
578	Sabinene	sabinene	3387-41-5	WOODY/ SPICY/ CAMPHORACEOUS/									X					X															X
579	1,7-Dioxacycloheptadecan-8-One	1,7-dioxacycloheptadecan-8-one	3391-83-1	MUSKY/ WARM/ POWDERY/																																						X
580	1-Octen-3-Ol	1-octen-3-ol	3391-86-4	HERBAL/ LAVENDER/ MUSHROOM-LIKE/ POWERFUL/ EARTHY/										X							X
581	D-Iduronic-Acid	(2s,3r,4r,5s)-2,3,4,5-tetrahydroxy-6-oxohexanoic acid	3402-98-0	SWEET/	X
582	3,5,5-Trimethylhexan-1-Ol	3,5,5-trimethyl-1-hexanol	3452-97-9	GREEN/ FLORAL/ HERBAL/ COOL/ CAMPHORACEOUS/ WOODY/ BERRY/			X				X		X	X																			X											X
583	D-Mannose	(2r,3s,4r,5r)-6-(hydroxymethyl)oxane-2,3,4,5-tetrol	530-26-7	SWEET/	X
584	(2-Methoxyethyl)Benzene	(2-methoxyethyl)benzene	3558-60-9	GREEN/ CHRYSANTHEMUM/ HERBAL/ FLORAL/ EARTHY/ METALLIC/ CILANTRO/			X				X			X							X
585	4-(3-Oxobutyl)Phenyl Acetate	4-(3-oxobutyl)phenyl acetate	3572-06-3	FRUITY/		X
586	D-Fucopyranose	(2s,3r,4r,5s)-6-(hydroxymethyl)oxane-2,3,4,5-tetrol	7724-73-4	SWEET/	X
587	4-Penten-2-One, 4-Methyl-	4-penten-2-one, 4-methyl-	3744-02-3	ACRYLIC/ PUNGENT/ VEGETATIVE/				X															X
588	2-Pentylfuran	2-furfurylpentane	3777-69-3	EARTHY/ GREEN/ WAXY/ CARAMELLIC/ RUMMY/ TROPICAL/ CHOCOLATE/							X					X					X						X										X
589	2-Heptylfuran	2-furfurylheptane	3777-71-7	FAINT/ FRUITY/ SWEET/ WINEY/	X	X
590	2,3-Hexanedione	2,3-hexanedione	3848-24-6	CARAMELLIC/ BUTTERY/ SWEET/ FRUITY/	X	X																					X																						X
591	Methyl Propyl Sulfide	methyl propyl sulfide	3877-15-4	ALLIACEOUS/ CREAMY/ GREEN/ LEEK/							X																		X
592	Methyl Vanillate	methyl vanillate	3943-74-6	WARM/ SPICY/ VANILLA/ PHENOLIC/ GUAIACOL/														X													X																X
593	Calcium Propionate	calcium propionate	4075-81-4	BLAND/ MILD/ PROPIONICACID/																																X
594	Allyl Octanoate	allyl octanoate	4230-97-1	WAXY/ FATTY/ FRUITY/ GREEN/ SWEET/	X	X					X				X	X
595	Phenyl Butyrate	phenyl butyrate	4346-18-3	FLORAL/ SWEET/	X		X
596	Cyclohexyl Formate	cyclohexyl formate	4351-54-6	ETHEREAL/ GREEN/ CHERRY/ PLEASANT/							X
597	Difurfuryl Disulfide	difurfuryl disulfide	4437-20-1	MILD/ EARTHY/ FUNGAL/ MUSHROOM-LIKE/ MEATY/																	X															X			X
598	2-Butylfuran	2-furfurylbutane	4466-24-4	FRUITY/ WINEY/ SWEET/ SPICY/ MILD/	X	X												X																		X
599	2-Methylhexanoic-Acid	2-methylhexanoic acid	4536-23-6	PLEASANT/ CHEESY/ ACIDIC/																																							X
600	6-Methylhept-5-En-2-Ol	6-methylhept-5-en-2-ol	1569-60-4	SWEET/ OILY/ GREEN/ CORIANDER/	X						X																	X
601	Methyl Cyclohexanecarboxylate	methyl cyclohexanecarboxylate	4630-82-4	VANILLA/																																											X
602	4-Ethylbenzaldehyde	4-ethylbenzaldehyde	4748-78-1	BITTER/ ALMOND-LIKE/ SWEET/ ANISIC/	X																					X
603	1-Hepten-3-Ol	1-hepten-3-ol	4938-52-7	GREEN/							X
604	8-Nonen-2-One	8-nonen-2-one	5009-32-5	MEATY/ SMOKY/ BACON/																																			X
605	Prenyl Benzoate	prenyl benzoate	5205-11-8	SWEET/ BALSAMIC/	X																				X
606	Cyclohexylacetic-Acid	cyclohexylacetic acid	5292-21-7	SHARP/ ACETIC/ CHEESY/ MUSTY/ FATTY/ HONEY/ CARAMELLIC/											X												X								X			X					X
607	3,5,5-Trimethylhexanal	3,5,5-trimethylhexanal	5435-64-3	GREEN/ WEEDY/ GRASSY/ HERBAL/ CITRUSY/ FATTY/							X			X	X		X
608	Butyl Heptanoate	butyl heptanoate	5454-28-4	FRUITY/ VEGETATIVE/ VEGETATIVE/ HERBAL/		X		X						X
609	Ethyl 3-Mercaptopropionate	ethyl 3-mercaptopropionate	5466-06-8	SKUNK/ MEATY/																																			X
610	4-(4-Hydroxyphenyl)-2-Butanone	4-(4-hydroxyphenyl)-2-butanone	5471-51-2	WARM/ POWERFUL/ WOODY/ RIPE/ RASPBERRY/									X
611	Vidarabine	vidarabine	5536-17-4	SWEET/	X
612	Cyclamate Calcium Dihydrate	cyclamate calcium dihydrate	5897-16-5	SWEET/	X
613	2,3-Dimethylpyrazine	2,3-dimethylpyrazine	5910-89-4	ALMOND-LIKE/ BUTTERY/ CARAMELLIC/																							X																						X
614	D-Dihydrocarvone	(+)-dihydrocarvone	5948-04-9	WARM/ HERBAL/										X
615	Epoxylinalool	linalyl oxide	60047-17-8	FLORAL/ MUSTY/ CAMPHORACEOUS/			X																										X		X
616	Limonene	limonene	138-86-3	FRESH/ LIME/ GRASSY/ SOILY/ MALTY/ VINOUS/ BANANA/ SWEET/ AROMATIC/	X																			X
617	2-Dodecanone	2-dodecanone	6175-49-1	FLORAL/ FRUITY/		X	X
618	Hexyl Hexanoate	hexyl hexanoate	6378-65-0	FRUITY/ VEGETATIVE/ FRUITY/ VEGETATIVE/		X		X
619	Daramin	ammonium saccharin	6381-61-9	SWEET/	X
620	Calcium Saccharin Hydrate	1,2-benzisothiazol-3(2h)-one, 1,1-dioxide, calcium salt, hydrate (4:7)	6381-91-5	SWEET/	X
621	Hexyl Benzoate	hexyl benzoate	6789-88-4	WOODY/ GREEN/ PINEY/ BALSAMIC/							X		X												X
622	2-Thienyl Disulfide	2-thienyl disulfide	6911-51-9	CREAMY/ DAIRY/ MILKY/ FATTY/											X														X
623	Benzyl Hexanoate	benzyl hexanoate	6938-45-0	SWEET/ MILD/ FRUITY/ GREEN/ FLORAL/	X	X	X				X																									X
624	Linalyl Anthranilate	linalyl anthranilate	7149-26-0	FRUITY/ VEGETATIVE/ ORANGE-LIKE/		X		X
625	2-Methoxybenzenethiol	2-methoxybenzenethiol	7217-59-6	SPICES/ MEATY/ SAUSAGE/ POWDERY/ SMOKY/								X																											X			X
626	2-Methylquinoxaline	2-methylquinoxaline	7251-61-8	NUTTY/ PHENOLIC/ COFFEE/						X																					X
627	Ethyl 2-Methylbutyrate	ethyl 2-methylbutyrate	7452-79-1	FRUITY/ SWEET/ FERMENTED/ APPLE-LIKE/	X	X																X																			X
628	Allyl Anthranilate	allyl anthranilate	7493-63-2	FLORAL/ FRUITY/ VEGETATIVE/		X	X	X
629	Allyl Phenoxyacetate	allyl phenoxyacetate	7493-74-5	FLORAL/ FRUITY/ VEGETATIVE/ SWEET/ ROASTED/ NUTTY/	X	X	X	X	X	X
630	Beta-D-Fructopyranose	(2r,3s,4s,5r)-2,3,4,5,6-pentahydroxyhexanal	7660-25-5	SWEET/	X
631	Butyl Anthranilate	butyl anthranilate	7756-96-9	FRUITY/ GRAPEY/ PLUM/ FLORAL/ SWEET/	X	X	X
632	Cyclamate Magnesium Dihydrate	cyclamate magnesium dihydrate	7757-85-9	SWEET/	X
633	Dihydrocarvone	dihydrocarvone	7764-50-3	GREEN/ SPICY/ MINTY/ WOODY/ CAMPHORACEOUS/							X		X					X		X													X
634	Cyclohexyl Anthranilate	cyclohexyl anthranilate	7779-16-0	NEROLI/ FRUITY/ GRAPEY/		X
635	1,1-Dimethoxydecane	1,1-dimethoxydecane	7779-41-1	CITRUSY/ FRUITY/ GRAPEY/ BRANDY/		X											X
636	Isobutyl Anthranilate	isobutyl anthranilate	7779-77-3	FRUITY/ FLORAL/ SWEET/	X	X	X
637	Isobutyl Heptanoate	isobutyl heptanoate	7779-80-8	VEGETATIVE/ FRUITY/		X		X
638	P-Menth-8-En-3-Ol	isopulegol	7786-67-6	PEPPERYMINT/ WEEDY/ EARTHY/																	X
639	Croscarmellose	croscarmellose	9000-11-7	COOL/ HERBAL/ MINTY/ GRASSY/ EUCALYPTUS-LIKE/										X						X
640	Aldohexose	(2r,3r,4r,5s)-6-(hydroxymethyl)oxane-2,3,4,5-tetrol	50-99-7	SWEET/	X
641	4-Ethoxybenzaldehyde	4-ethoxybenzaldehyde	10031-82-0	FLORAL/ SPICES/ SWEET/	X		X					X
642	Eugenyl Formate	eugenyl formate	10031-96-6	FLORAL/ VEGETATIVE/ VIOLET/ RASPBERRY/			X	X
643	Hexyl 2-Methylbutanoate	hexyl 2-methylbutanoate	10032-15-2	FRUITY/ HERBAL/ MINTY/ BERRY/ TROPICAL/		X								X						X																	X							X
644	L-Rhamnose	(2r,3r,4s,5s)-2,3,4,5,6-pentahydroxyhexanal	73-34-7	FRESH/ SWEET/ FLORAL/ WOODY/	X		X						X											X
645	Tridecanal	tridecanal	10486-19-8	CITRUSY/ WAXY/ POWDERY/ POWERFUL/												X	X																									X
646	Ammonium Chloride	ammonium chloride	12125-02-9	SALINE/ COOL/
647	2-Methyl-3-Heptanone	2-methyl-3-heptanone	13019-20-0	VEGETATIVE/ FRUITY/		X		X
648	2-Ethyl-5-Methylpyrazine	2-ethyl-5-methylpyrazine	13360-64-0	VEGETATIVE/ FRUITY/ SWEET/	X	X		X
649	3-Ethyl-2,5-Dimethylpyrazine	3-ethyl-2,5-dimethylpyrazine	13360-65-1	ROASTED/ VEGETATIVE/ NUTTY/				X	X	X
650	3-Carene	3-carene	13466-78-9	FRUITY/ SWEET/ WOODY/ PUNGENT/	X	X							X										X
651	1-(2-Thienyl)-1-Propanone	2-propionylthiophene	13679-75-9	SWEET/ CREAMY/ CARAMELLIC/	X																						X		X
652	5-Methylhexane-2,3-Dione	5-methyl-2,3-hexanedione	13706-86-0	FRUITY/ SWEET/	X	X
653	2-Ethylpyrazine	2-ethylpyrazine	13925-00-3	CHOCOLATE/ PEANUT/ VEGETATIVE/				X
654	2-Ethyl-6-Methylpyrazine	2-ethyl-6-methylpyrazine	13925-03-6	VEGETATIVE/ ROASTED/ NUTTY/				X	X	X
655	2-Isobutyl-3-Methylpyrazine	2-isobutyl-3-methylpyrazine	13925-06-9	SPICES/ SWEET/ VEGETATIVE/	X			X				X
656	2-Ethyl-3,5-Dimethylpyrazine	2-ethyl-3,5-dimethylpyrazine	13925-07-0	ROASTED/ NUTTY/ VEGETATIVE/				X	X	X
657	2-Methyl-5-Vinylpyrazine	2-methyl-5-vinylpyrazine	13925-08-1	VEGETATIVE/				X
658	Menthone	menthone	89-80-5	MENTHOLIC/ MINTY/ SWEET/ FRUITY/	X	X														X
659	2,3,5-Trimethylpyrazine	2,3,5-trimethylpyrazine	14667-55-1	ROASTED/ PEANUT/ POTATOES/					X
660	Beta-Bisabolol	beta-bisabolol	15352-77-9	FRUITY/ VEGETATIVE/ FLORAL/ SWEET/	X	X	X	X
661	4,4,7A-Trimethyl-5,6,7,7A-Tetrahydrobenzofuran-2(4H)-One	dihydroactinidiolide	15356-74-8	FRUITY/ STRONG/ VEGETATIVE/ FRUITY/		X		X																																X
662	N-Methylsaccharin	n-methylsaccharin	15448-99-4	SWEET/	X
663	2-Ethyl-4-Methylthiazole	2-ethyl-4-methylthiazole	15679-12-6	ROASTED/ STRONG/					X																															X
664	2-Ethyl-3-Methylpyrazine	2-ethyl-3-methylpyrazine	15707-23-0	VEGETATIVE/ ROASTED/				X	X
665	2,3-Diethylpyrazine	2,3-diethylpyrazine	15707-24-1	VEGETATIVE/ ROASTED/				X	X
666	5-Ethyl-2,3-Dimethylpyrazine	5-ethyl-2,3-dimethylpyrazine	15707-34-3	ROASTED/ STRONG/					X																															X
667	Menthyl Acetate	menthyl acetate	16409-45-3	STRONG/ FRUITY/		X																																		X
668	1-Octen-3-Yl Butyrate	1-octen-3-yl butyrate	16491-54-6	STRONG/ FRUITY/		X																																		X
669	2,3-Diethyl-5-Methylpyrazine	2,3-diethyl-5-methylpyrazine	18138-04-0	ROASTED/ FRUITY/ FERMENTED/ VEGETATIVE/ STRONG/ FLORAL/ SPICES/		X	X	X	X			X										X																		X
670	3,5-Diethyl-2-Methylpyrazine	3,5-diethyl-2-methylpyrazine	18138-05-1	ROASTED/ VEGETATIVE/				X	X
671	Alpha-Fenchene	alpha-fenchene	471-84-1	STRONG/																																				X
672	Dihydromyrcenol	dihydromyrcenol	18479-58-8	FRUITY/ SWEET/ FRUITY/ VEGETATIVE/ FLORAL/ STRONG/	X	X	X	X																																X
673	Hexadecan-2-One	hexadecan-2-one	18787-63-8	FRUITY/		X
674	Mgadp	mgadp	20310-60-5	SWEET/	X
675	2,4,5-Trimethyloxazole	2,4,5-trimethyloxazole	20662-84-4	STRONG/ ROASTED/ VEGETATIVE/				X	X																															X
676	Neohesperidin Dihydrochalcone	neohesperidin dihydrochalcone	20702-77-6	SWEET/	X
677	Dihydrocarvyl Acetate	dihydrocarvyl acetate	20405-60-1	STRONG/ FLORAL/ SWEET/	X		X																																	X
678	Fludarabine Phosphate	fludarabine phosphate	75607-67-9	SWEET/	X
679	2-Cyclohexylethyl Acetate	2-cyclohexylethyl acetate	21722-83-8	STRONG/ FLORAL/ FRUITY/		X	X																																	X
680	Acetylpyrazine	acetylpyrazine	22047-25-2	STRONG/ VEGETATIVE/ ROASTED/				X	X																															X
681	Butyl Phenylacetate	butyl phenylacetate	122-43-0	FLORAL/ ROASTED/			X		X
682	2-Phenylethyl Propionate	2-phenylethyl propionate	122-70-3	FLORAL/ FLORAL/ FRUITY/		X	X
683	3-Phenylpropyl Acetate	3-phenylpropyl acetate	122-72-5	SPICES/ SWEET/ FLORAL/	X		X					X
684	3-Phenylpropan-1-Ol	3-phenyl-1-propanol	122-97-4	STRONG/ SPICES/ FRUITY/ SWEET/ FLORAL/	X	X	X					X																												X
685	4-Ethylphenol	4-ethylphenol	123-07-9	ROASTED/ STRONG/ SPICES/ FERMENTED/					X			X										X																		X
686	4-Methoxybenzaldehyde	4-methoxybenzaldehyde	123-11-5	STRONG/ FRUITY/ ROASTED/ SPICES/ FLORAL/		X	X		X			X																												X
687	4-Heptanone	4-heptanone	123-19-3	COGNAC/ CHEESY/ PINEAPPLE-LIKE/ FERMENTED/ FRUITY/		X																X																					X
688	Diethyl Succinate	diethyl succinate	123-25-1	FRUITY/ FAINT/ WINEY/ ETHEREAL/		X
689	Ethyl Nonanoate	ethyl nonanoate	123-29-5	FLORAL/ FERMENTED/ FRUITY/		X	X															X
690	2,5-Dimethylpyrazine	2,5-dimethylpyrazine	123-32-0	ROASTED/ VEGETATIVE/ NUTTY/				X	X	X
691	Myrcene	myrcene	123-35-3	SPICES/ FLORAL/ CITRUSY/ FRESH/			X					X					X							X
692	3-Methyl-1-Butanol	isoamyl alcohol	123-51-3	WINEY/ FERMENTED/ ALCOHOLIC/ FRUITY/		X																X
693	Paraldehyde	paraldehyde	123-63-7	COCOA/ MUSTY/ GREEN/ MALTY/							X																								X
694	Ethyl Hexanoate	ethyl hexanoate	123-66-0	POWERFUL/ FRUITY/ WINEY/ SWEET/	X	X
695	Allyl Hexanoate	allyl hexanoate	123-68-2	STRONG/ FATTY/ FRUITY/ SWEET/ FERMENTED/	X	X									X							X																		X
696	Pyrrolidine	pyrrolidine	123-75-1	FISHY/ SEAWEED/ SHELLFISH/
697	Nonanal	nonanal	124-19-6	FRUITY/ FATTY/ CITRUSY/ ORANGE-LIKE/ VEGETATIVE/		X		X							X		X
698	Tetradecanal	tetradecanal	124-25-4	FRUITY/ FATTY/ WAXY/ CITRUSY/ DRY/		X									X	X	X
699	Linalyl Benzoate	linalyl benzoate	126-64-7	FLORAL/ VEGETATIVE/ BALSAMIC/			X	X																	X
700	2,6-Di-Tert-Butyl-4-Methylphenol	butylated hydroxytoluene	128-37-0	FATTY/ HERBAL/										X	X
701	Nopol	nopol	128-50-7	FRUITY/ FLORAL/ VEGETATIVE/ SWEET/	X	X	X	X
702	2,4,5-Trimethyl-3-Oxazoline	2,4,5-trimethyl-3-oxazoline	22694-96-8	SWEET/ GREEN/ VEGETATIVE/ WOODY/	X			X			X		X
703	Bcamp	(3r,4s,5r)-4-(benzoylamino)-5-(6-aminopurin-9-yl)-3-hydroxyoxolan-2-one	23583-48-4	SWEET/	X
704	2-Acetyl-3-Methylpyrazine	2-acetyl-3-methylpyrazine	23787-80-6	NUTTY/ ROASTED/ VEGETATIVE/ CEREAL/				X	X	X
705	2-Isobutyl-3-Methoxypyrazine	2-isobutyl-3-methoxypyrazine	24683-00-9	SPICES/ VEGETATIVE/ PEPPERY/ GREENPEA/				X				X
706	L-Glutamic-Acid	glutamic acid	56-86-0	FERMENTED/ ROASTED/ FRESH/ BAKED/ MEATY/					X													X		X															X
707	Gamma-Imino-Atp	phosphoaminophosphonic acid-adenylate ester	25612-73-1	SWEET/	X
708	2-Ethyl-3-Methoxypyrazine	2-ethyl-3-methoxypyrazine	25680-58-4	VEGETATIVE/ MUSTY/ NATURAL/ POTATOES/ NUTTY/				X		X																									X
709	2-Methylanisole	2-methylanisole	578-58-5	NUTTY/ FLORAL/ EARTHY/ SWEET/	X		X			X											X
710	Ethanedithiol	ethane-1,1-dithiol	69382-62-3	GARLIC-LIKE/ GREEN/ SULFUROUS/ ALLIACEOUS/ ONION-LIKE/							X								X																										X			X
711	2-Ethyl-4-Hydroxy-5-Methyl-3(2H)-Furanone	2-ethyl-4-hydroxy-5-methyl-3(2h)-furanone	27538-10-9	FRUITY/ SWEET/ CARAMELLIC/ SCOTCH/	X	X																					X
712	6-Pentyl-2H-Pyran-2-One	6-pentyl-2h-pyran-2-one	27593-23-3	FRUITY/ COCONUT/ CREAMY/ FATTY/ WAXY/		X									X	X													X
713	2,6-Nonadien-1-Ol	(2e,6e)-nona-2,6-dien-1-ol	5820-89-3	VEGETATIVE/				X
714	2-Methyl-3-Furanthiol	2-methyl-3-furanthiol	28588-74-1	BURNT/ MEATY/ ROASTED/					X																														X
715	2-Isopropylpyrazine	isopropylpyrazine	29460-90-0	MINTY/ GREEN/ HONEY/ NUTTY/						X	X									X																		X
716	Isopulegone	isopulegone	529-00-0	VEGETATIVE/ SPICES/				X				X
717	Antibiotic Sf 666	7-deoxy-d-glycero-d-gluco-heptose	29864-55-9	SWEET/	X
718	Vidarabine Monophosphate	vidarabine phosphate	29984-33-6	SWEET/	X
719	Ethyl Propyl Disulfide	ethyl propyl disulfide	30453-31-7	STRONG/ VEGETATIVE/				X																																X
720	Butyl Decanoate	butyl decanoate	30673-36-0	FERMENTED/																		X
721	4-Tert-Butylcyclohexyl Acetate	4-tert-butylcyclohexyl acetate	32210-23-4	FLORAL/ FRUITY/ WOODY/		X	X						X
722	2,5-Diethyl-3-Methylpyrazine	2,5-diethyl-3-methylpyrazine	32736-91-7	TOASTED/ HAZELNUT/ MEATY/ NUTTY/						X																													X
723	5,6,7,8-Tetrahydroquinoxaline	5,6,7,8-tetrahydroquinoxaline	34413-35-9	FATTY/ VEGETATIVE/ CHEESY/				X							X																												X
724	Massoia Lactone	massoia lactone	54814-64-1	FRUITY/ GREEN/ SWEET/ CREAMY/ COCONUT/ MILKY/	X	X					X																		X
725	2-Isopropoxy-5-Nitroaniline	aniline, 2-isopropoxy-5-nitro-	53965-13-2	SWEET/	X
726	Synadenylic-Acid	3'-adenylic acid	84-21-9	SWEET/	X
727	Menthol Acetoacetate	menthol acetoacetate	59557-05-0	MINTY/																X
728	P-Cresyl Caprylate	p-tolyl octanoate	59558-23-5	FLORAL/ HERBAL/ INDOLIC/			X							X
729	2-Pentyl Butyrate	2-pentyl butyrate	60415-61-4	FRUITY/		X
730	2,4-Dimethyl-3-Oxazoline	2,4-dimethyl-3-oxazoline	77311-02-5	BOILED/ BEEF/
731	(4-Phenoxyphenyl)Urea	(4-phenoxyphenyl)urea	78508-44-8	SWEET/	X
732	D-Lysine	d-lysine	923-27-3	SWEET/	X
733	Adenosine	adenosine	58-61-7	SWEET/	X
734	Ethyl 4-Methoxybenzoate	ethyl 4-methoxybenzoate	94-30-4	SPICES/ FRUITY/ FLORAL/ ANISIC/ TARRAGON/		X	X					X
735	2,3-Heptanedione	2,3-heptanedione	96-04-8	BUTTERY/ CHEESY/ OILY/																								X															X						X
736	Citronellyl Isobutyrate	citronellyl isobutyrate	97-89-2	FLORAL/ FRUITY/ SWEET/ ROSEY/ FRUITY/	X	X	X																									X
737	4-Methylhydratropaldehyde	2-(4-methylphenyl)propanal	99-72-9	GREEN/ WOODY/ FLORAL/ SWEET/ WAXY/ MUSTY/	X		X				X		X			X																			X
738	(2,2-Dimethoxyethyl)Benzene	(2,2-dimethoxyethyl)benzene	101-48-4	SWEET/ GREEN/ FLORAL/ SPICY/ BITTER/	X		X				X							X								X
739	P-Tolyl Phenylacetate	p-tolyl phenylacetate	101-94-0	FLORAL/ BALSAMIC/ AROMATIC/ MEDICINAL/			X																		X									X
740	Isobutyl Phenylacetate	isobutyl phenylacetate	102-13-6	FRUITY/ SWEET/ BALSAMIC/ HONEY/	X	X																			X													X
741	Benzyl Phenylacetate	benzyl phenylacetate	102-16-9	FLORAL/ SWEET/ ROASTED/ NUTTY/	X		X		X	X
742	Phenoxyethyl Isobutyrate	2-phenoxyethyl isobutyrate	103-60-6	FLORAL/ HONEY/ SWEET/ WAXY/	X		X									X																						X
743	4-(4-Methoxyphenyl)-2-Butanone	4-(4-methoxyphenyl)-2-butanone	104-20-1	FRUITY/ VEGETATIVE/ FLORAL/ SWEET/ FRUITY/	X	X	X	X
744	3-Phenylpropyl Formate	3-phenylpropyl formate	104-64-3	FLORAL/ SWEET/	X		X
745	Ethylene Brassylate	1,4-dioxacycloheptadecane-5,17-dione	105-95-3	WOODY/ FLORAL/ SWEET/ POWDERY/	X		X						X																													X
746	Butyl Laurate	butyl laurate	106-18-3	WAXY/ CREAMY/ DAIRY/ SOAPY/												X													X
747	2,6-Dimethyl-5-Heptenal	2,6-dimethyl-5-heptenal	106-72-9	FRUITY/ POWERFUL/ WAXY/ CHEMICAL/		X										X
748	3-Methyl-2-Butenal	3-methyl-2-butenal	107-86-8	FRUITY/ SWEET/ SPICES/ FRUITY/ CHERRY/	X	X						X
749	Butyl Undec-10-Enoate	butyl undec-10-enoate	109-42-2	WAXY/ OILY/ SOAPY/												X												X
750	Octyl Butyrate	octyl butyrate	110-39-4	FLORAL/ PARSLEY/ SWEET/ CREAMY/ FRUITY/	X	X	X																						X
751	2-Methylundecanal	2-methylundecanal	110-41-8	FRUITY/ ORANGE-LIKE/ HERBAL/		X								X
752	10-Undecen-1-Yl Acetate	10-undecen-1-yl acetate	112-19-6	ROSEY/ MILD/ FRUITY/ VEGETATIVE/		X		X																								X				X
753	Linalyl Formate	linalyl formate	115-99-1	BERGAMOT/ VERVAIN/ FLORAL/ FRUITY/ TROPICAL/		X	X																														X
754	Safranal	safranal	116-26-7	SPICES/ SAFFRON/ MEDICINAL/ SPICY/ CAMPHORACEOUS/								X						X															X	X
755	2,6-Dimethylthiophenol	2,6-dimethylbenzenethiol	118-72-9	SULFUROUS/ MEATY/ VEGETATIVE/ NUTTY/				X		X									X																				X
756	Isobutyl Benzoate	isobutyl benzoate	120-50-3	SWEET/ AROMATIC/ FRUITY/ MUSTY/ BALSAMIC/	X	X																			X										X
757	Octyl Phenylacetate	octyl phenylacetate	122-45-2	FRUITY/ EARTHY/ WOODY/		X							X								X
758	3-Phenylpropyl Propionate	3-phenylpropyl propionate	122-74-7	FLORAL/			X
759	4-Methoxybenzyl Formate	4-methoxybenzyl formate	122-91-8	SWEET/ SPICY/ VANILLA/ POWDERY/ FRUITY/	X	X												X																								X					X
760	Guaicwood Acetate	2-(3,8-dimethyl-1,2,3,4,5,6,7,8-octahydroazulen-5-yl)propan-2-yl acetate	134-28-1	FLORAL/ GREENTEA/ VEGETATIVE/ WOODY/			X	X					X
761	Rhodinyl Formate	rhodinyl formate	141-09-3	VEGETATIVE/ FRUITY/ CHERRY/		X		X
762	Rhodinyl Butyrate	rhodinyl butyrate	141-15-1	FRUITY/ FLORAL/ SWEET/ VANILLA/	X	X	X																																								X
763	Octyl Propionate	octyl propionate	142-60-9	ESTERY/ FRUITY/ SWEET/ TROPICAL/ JAMMY/	X	X																															X
764	Linalyl Propionate	linalyl propionate	144-39-8	FLORAL/ VEGETATIVE/ SWEET/ CITRUSY/	X		X	X									X
765	2,6,6-Trimethyl-1-Cyclohexene-1-Acetaldehyde	2,6,6-trimethyl-1-cyclohexene-1-acetaldehyde	472-66-2	OILY/ SOAPY/ CITRUSY/ BERRY/ COOL/ WOODY/									X				X											X																X
766	Beta-Caryophyllene Alcohol	beta-caryophyllene alcohol	472-97-9	WOODY/ MOSSY/ WARM/ SPICY/ EARTHY/									X					X			X
767	Verbenol	verbenol	473-67-6	VEGETATIVE/ HERBAL/ PINEY/				X						X
768	Sclareolide	sclareolide	564-20-5	SWEET/ VEGETATIVE/ BALSAMIC/ SCENT/	X			X																	X
769	Myrtenal	myrtenal	564-94-3	MINTY/ GREEN/ COOL/ SPICY/							X							X		X
770	Benzyl Butyl Ether	benzyl butyl ether	588-67-0	FLORAL/			X
771	Butyl Pentanoate	butyl valerate	591-68-4	FRUITY/ SWEET/	X	X
772	4-Pentenoic-Acid	4-pentenoic acid	591-80-0	CHEESY/																																							X
773	Methyl 2-Methoxybenzoate	methyl 2-methoxybenzoate	606-45-1	ANISIC/ HERBAL/ SWEET/ FRUITY/	X	X								X
774	2-Methoxystyrene	2-vinylanisole	612-15-7	NUTTY/ ETHER/ GREEN/ HERBAL/						X	X			X
775	2-Methoxyphenyl Acetate	2-methoxyphenyl acetate	613-70-7	PHENOLIC/ SMOKY/ WOODY/ VANILLA/ SMOKY/									X																		X																X
776	Glyceryl Tribenzoate	glyceryl tribenzoate	614-33-5	BALSAMIC/ NASTURTIUM/ GREEN/ PHENOLIC/							X														X						X
777	O-Tolyl Salicylate	o-tolyl salicylate	617-01-6	VEGETATIVE/				X
778	Furfuryl Propionate	furfuryl propionate	623-19-8	FRUITY/ PINEAPPLE-LIKE/ BANANA/ NUTTY/ SPICY/		X				X								X
779	Furfuryl Butyrate	furfuryl butyrate	623-21-2	FRUITY/		X
780	S-Ethyl Ethanethioate	s-ethyl ethanethioate	625-60-5	SULFUROUS/ FRUITY/ ONION-LIKE/ MEATY/ COFFEE/		X													X																				X									X
781	Hexyl Formate	hexyl formate	629-33-4	FRUITY/ FRUITY/ SWEET/	X	X
782	Tetrahydrofurfuryl Propionate	tetrahydrofurfuryl propionate	637-65-0	BANANA/ NUTTY/ CARAMELLIC/						X																	X
783	Isopropyl Butyrate	isopropyl butyrate	638-11-9	FRUITY/ BUTYRICACIDIC/ REMINISCENT/ CREAMY/ PINEAPPLE-LIKE/		X																							X
784	Amyl Octanoate	pentyl octanoate	638-25-5	FRUITY/ SWEET/ ELDERFLOWER/ FATTY/	X	X									X
785	2-Hydroxy-4-Methylbenzaldehyde	2-hydroxy-4-methylbenzaldehyde	698-27-1	ROASTED/ NUTTY/					X	X
786	Delta-Undecalactone	6-hexyltetrahydro-2h-pyran-2-one	710-04-3	FRUITY/ WAXY/ PEACHY/		X										X
787	4-Formyl-2-Methoxyphenyl Acetate	4-formyl-2-methoxyphenyl acetate	881-68-5	BALSAMIC/ FLORAL/ NONVAINILLIN/			X																		X
788	3-Nonanone	3-nonanone	925-78-0	FLORAL/ VEGETATIVE/ SWEET/ FRUITY/ SPICES/	X	X	X	X				X
789	Tetrahydrothiophen-3-One	tetrahydrothiophen-3-one	1003-04-9	BUTTERY/ MEATY/ ALLIACEOUS/ ONION-LIKE/ GARLIC-LIKE/																																			X						X			X	X
790	2-Propionylpyrrole	2-propionylpyrrole	1073-26-3	ROASTED/ FRUITY/ FERMENTED/		X			X													X
791	.Alpha.-Campholenyl Acetate	alpha-campholene acetate	1727-68-0	CAMPHORACEOUS/ AROMATIC/ BITTER/																						X							X
792	Nerol Oxide	nerol oxide	1786-08-9	FLORAL/ GREEN/ ORANGE-LIKE/ SWEET/	X		X				X
793	Furfuryl Isopropyl Sulfide	furfuryl isopropyl sulfide	1883-78-9	ALLIACEOUS/ MEATY/ SAVORY/																																			X
794	Methyl Citronellate	methyl citronellate	2270-60-2	FRUITY/ WAXY/ GERANIUM/ WINEY/ SWEET/	X	X										X
795	Ethyl 3-Hydroxyhexanoate	ethyl 3-hydroxyhexanoate	2305-25-1	FRUITY/ ROASTED/ VEGETATIVE/ NUTTY/		X		X	X	X
796	Octyl Octanoate	octyl octanoate	2306-88-9	OILY/ FRUITY/ SWEET/ GREEN/ FRUITY/	X	X					X																	X
797	S-Propyl Thioacetate	s-propyl thioacetate	2307-10-0	SULFUROUS/ VEGETATIVE/ ONION-LIKE/ GARLIC-LIKE/ CEREAL/				X											X																										X			X
798	Isoamyl Acetoacetate	isoamyl acetoacetate	2308-18-1	GREENAPPLE/ ETHEREAL/ SWEET/ RIPEBANANA/	X
799	4-Phenyl-2-Butanol	4-phenyl-2-butanol	2344-70-9	FLORAL/ HERBAL/			X							X
800	2-Pentadecanone	2-pentadecanone	2345-28-0	BUTTERY/ CHEESY/ SPICY/ FRUITY/ FATTY/		X									X			X																									X						X
801	Heptyl 2-Methylpropanoate	heptyl 2-methylpropanoate	2349-13-5	FRUITY/ GREEN/ FLORAL/ SWEET/	X	X	X				X
802	Allyl Propionate	allyl propionate	2408-20-0	ETHEREAL/
803	Guaiacyl Phenylacetate	guaiacyl phenylacetate	4112-89-4	MEATY/ SMOKY/ WOODY/ HERBAL/									X	X																									X
804	Allyl 2-Furoate	allyl 2-furoate	4208-49-5	CARAMELLIC/ FRUITY/ JAMMY/		X																					X
805	Heptyl Octanoate	heptyl octanoate	4265-97-8	VEGETATIVE/ OILY/ GREEN/				X			X																	X
806	1-Octen-3-One	1-octen-3-one	4312-99-6	HERBAL/ MUSHROOM-LIKE/ EARTHY/ MUSTY/										X							X														X
807	Cortexal	4-isopropylphenylacetaldehyde	4395-92-0	ALDEHYDIC/ EARTHY/ WEEDY/ CUMIN/																	X
808	Butylphthalide	3-butyl-1(3h)-isobenzofuranone	6066-49-5	HERBAL/ PHENOLIC/ CELERY/										X																	X
809	D-Piperitone	d-piperitone	6091-50-5	MENTHOLIC/ SPICY/ PEPPERYMINT/ PEPPERY/														X
810	Cyclohexyl Propionate	cyclohexyl propionate	6222-35-1	APPLE-LIKE/ BANANA/																																					X
811	2-Phenylethyl Hexanoate	2-phenylethyl hexanoate	6290-37-5	WAXY/ WOODY/ SWEET/ HONEY/ SWEATY/	X								X			X																						X
812	2-Isobutylpyridine	2-isobutylpyridine	6304-24-1	STRONG/ AROMATIC/ BELLPEPPERY/																																				X
813	Isoamyl Laurate	isoamyl laurate	6309-51-9	FRUITY/ FAINT/ OILY/ FATTY/		X									X													X
814	3,4-Dimethoxystyrene	3,4-dimethoxystyrene	6380-23-0	WEEDY/ GREEN/ FRUITY/ GRASSY/		X					X
815	Citronellyloxyacetaldehyde	citronelloxyacetaldehyde	7492-67-3	FLORAL/ BITTER/ SOAPY/ WOODY/			X						X													X
816	Benzyl 2,3-Dimethylbut-2-Enoate	benzyl 2,3-dimethylcrotonate	7492-69-5	CHOCOLATE/ VANILLA/ CREAMY/ DAIRY/ POWDERY/																									X													X					X
817	(2-(1-Propoxyethoxy)Ethyl)Benzene	(2-(1-propoxyethoxy)ethyl)benzene	7493-57-4	VEGETATIVE/ AROMATIC/ GREEN/ BALSAMIC/				X			X														X
818	7493-68-7	allyl cyclohexanevalerate	7493-68-7	SWEET/ CREAMY/ DAIRY/ MILKY/ FATTY/	X										X														X
819	Allyl 2-Ethylbutyrate	allyl 2-ethylbutyrate	7493-69-8	FRUITY/ ETHEREAL/ GREEN/ NUTTY/ HAZELNUT/ MACADAMIA/		X				X	X
820	Allyl Nonanoate	allyl nonanoate	7493-72-3	GREEN/ WAXY/ BERRY/ FRUITY/ SWEET/	X	X					X					X																												X
821	Allyl Undecylenate	allyl 10-undecenoate	7493-76-7	FRUITY/		X
822	Pentyl Heptanoate	pentyl heptanoate	7493-82-5	FRUITY/ FRUITY/		X
823	Citronellyl Valerate	citronellyl valerate	7540-53-6	HONEY/ FLORAL/ RASPBERRY/			X																															X
824	Anisyl Propionate	anisyl propionate	7549-33-9	FRUITY/ ROASTED/ SPICES/ VEGETATIVE/ NUTTY/		X		X	X	X		X
825	Ammonium Isovalerate	ammonium isovalerate	7563-33-9	SWEET/ CHEESY/ RANCID/ FRUITY/	X	X																																					X
826	1,1-Dimethoxyoctane	1,1-dimethoxyoctane	10022-28-3	FRESH/ CLEAN/ OZONIC/ CITRUSY/													X							X
827	4-Methylphenyl Dodecanoate	p-tolyl laurate	10024-57-4	FLORAL/ ROASTED/ SWEET/ NUTTY/	X		X		X	X
828	Linalyl Octanoate	linalyl octanoate	10024-64-3	VEGETATIVE/ BERRY/				X																																				X
829	1-Phenylpropyl Butyrate	1-phenylpropyl butyrate	10031-86-4	FLORAL/ PLUM/			X
830	2-Ethylbutyl Acetate	2-ethylbutyl acetate	10031-87-5	ETHEREAL/ SWEET/ FRUITY/ BANANA/	X	X
831	Ethyl 3-(2-Furyl)Propionate	ethyl 2-furanpropionate	10031-90-0	FRUITY/ SWEET/ FLORAL/	X	X	X
832	Ethyl 2-Nonynoate	ethyl 2-nonynoate	10031-92-2	VEGETATIVE/ FLORAL/ VIOLET/			X	X
833	Ethyl 4-Phenylbutanoate	ethyl 4-phenylbutanoate	10031-93-3	SWEET/ GREEN/ FRUITY/ BERRY/	X	X					X																																	X
834	1,1-Dimethoxyheptane	1,1-dimethoxyheptane	10032-05-0	GREEN/ WAXY/ COGNAC/ WALNUT/							X					X
835	Hexyl Isovalerate	hexyl isovalerate	10032-13-0	FRUITY/ GREEN/ PUNGENT/ UNRIPE/ APPLE-LIKE/		X					X												X																		X
836	2-Hexyl-4-Acetoxytetrahydrofuran	2-hexyl-4-acetoxytetrahydrofuran	10039-39-1	FLORAL/ SWEET/ FRUITY/	X	X	X
837	Ethyl 3-Cyclohexylpropanoate	ethyl 3-cyclohexylpropanoate	10094-36-7	FRUITY/ POWERFUL/ PEACHY/ PINEAPPLE-LIKE/		X
838	3-Methyl-1-Phenyl-3-Pentanol	3-methyl-1-phenyl-3-pentanol	10415-87-9	SPICES/ EARTHY/ PEONIES/ ANISIC/ SWEET/	X							X									X
839	4-Phenyl-2-Butyl Acetate	4-phenyl-2-butyl acetate	10415-88-0	FRUITY/		X
840	Rhodinyl Phenylacetate	rhodinyl phenylacetate	10486-14-3	BERRY/ FLORAL/ FRUITY/		X	X																																					X
841	Benzenepentanol	5-phenylpentan-1-ol	10521-91-2	FRUITY/ FLORAL/		X	X
842	3-Acetyl-2,5-Dimethylfuran	2,5-dimethyl-3-furanyl methyl ketone	10599-70-9	ROASTED/ POWDERY/ MUSTY/					X																										X							X
843	Celestolide	celestolide	13171-00-1	WAXY/ MUSKY/ SWEET/ ANIMAL/ POWDERY/	X											X																										X
844	4-(Ethoxymethyl)-2-Methoxyphenol	4-(ethoxymethyl)-2-methoxyphenol	13184-86-6	FERMENTED/ RUMMY/ SWEET/ CHOCOLATE/ ALCOHOLIC/	X																	X
845	Ethyl 3-(Methylthio)Propionate	ethyl 3-(methylthio)propionate	13327-56-5	FRUITY/ CITRUSY/ PINEAPPLE-LIKE/		X											X
846	3,4-Dimethyl-1,2-Cyclopentanedione	3,4-dimethyl-1,2-cyclopentanedione	13494-06-9	SWEET/ CARAMELLIC/ MAPLE/ FLORAL/ BURNT/	X		X																				X
847	2,4,5-Trimethylthiazole	2,4,5-trimethylthiazole	13623-11-5	ROASTED/ VEGETATIVE/ CHOCOLATE/ NUTTY/				X	X	X
848	1-(Methylthio)-2-Butanone	1-(methylthio)-2-butanone	13678-58-5	FRESH/ RADISH/ MUSTARD-LIKE/ HORSERADISH/ WASABI/ ALLIACEOS/																				X
849	2-Methyl-5-(Methylthio)Furan	methyl 5-methylfuryl sulfide	13678-59-6	SULFUROUS/ STRONG/															X																					X
850	Furfuryl Isovalerate	furfuryl isovalerate	13678-60-9	ALLIACEOUS/ GARLIC-LIKE/ GREEN/ ONION-LIKE/							X																																		X			X
851	S-Furfuryl Thioacetate	furfuryl thioacetate	13678-68-7	ROASTED/ BURNT/ SULFUROUS/					X										X
852	2-(Methoxymethyl)Furan	2-(methoxymethyl)furan	13679-46-4	SWEET/ CARAMELLIC/	X																						X
853	5-Methylquinoxaline	5-methylquinoxaline	13708-12-8	TOASTED/ ROASTED/ NUTTY/ CORN/					X	X
854	3-Isobutylpyridine	3-isobutylpyridine	14159-61-6	BITTER/ TOBACCO-LIKE/																						X
855	2-Sec-Butylcyclohexanone	2-sec-butylcyclohexanone	14765-30-1	FRESH/ PEPPERYMINT/ WOODY/ CAMPHORACEOUS/ MINTY/									X							X				X									X
856	Perillyl Acetate	perillyl acetate	15111-96-3	CITRUSY/ MINTY/ CAMPHORACEOUS/													X			X													X
857	Limonen-10-Yl Acetate	4-methyl-beta-methylenecyclohex-3-ene-1-ethyl acetate	15111-97-4	CITRUSY/ ORANGE-LIKE/													X
858	2-Isopropyl-4-Methylthiazole	2-isopropyl-4-methylthiazole	15679-13-7	EARTHY/ ROASTED/ NUTTY/					X	X											X
859	2-Ethoxythiazole	2-ethoxythiazole	15679-19-3	ROASTED/ NUTTY/ BREAD-LIKE/					X	X
860	Butyl 2-Methylbutyrate	butyl 2-methylbutyrate	15706-73-7	FRUITY/ PINEAPPLE-LIKE/		X
861	2,4-Dimethylbenzaldehyde	2,4-dimethylbenzaldehyde	15764-16-6	ALMOND-LIKE/ CHERRY/
862	7-Hexyloxepan-2-One	7-hexyloxepan-2-one	16429-21-3	SWEET/ CARAMELLIC/ WAXY/	X											X											X
863	3-(Methylthio)Butyraldehyde	3-(methylthio)butanal	16630-52-7	PUNGENT/ SULFUROUS/															X				X
864	Isopropyl Isovalerate	isopropyl isovalerate	32665-23-9	FRUITY/ PEAR-LIKE/		X
865	2-Acetyl-3-Ethylpyrazine	2-acetyl-3-ethylpyrazine	32974-92-8	NUTTY/ ROASTED/ POPCORN-LIKE/					X	X
866	Allyl Methyl Trisulfide	allyl methyl trisulfide	34135-85-8	PUNGENT/ GARLIC-LIKE/																			X																						X
867	4-Mercapto-2-Butanone	4-mercapto-2-butanone	34619-12-0	STRONG/ ONION-LIKE/																																				X								X
868	Piperitenone Oxide	piperitenone oxide	35178-55-3	MINTY/ COOL/																X
869	Pyrazineethanethiol	pyrazineethanethiol	35250-53-4	STRONG/ SULFUROUS/															X																					X
870	2-Methyl-5,7-Dihydrothieno[3,4-D]Pyrimidine	2-methyl-5,7-dihydrothieno[3,4-d]pyrimidine	36267-71-7	CHIP/ TACO/ POPCORN-LIKE/ TOASTED/ ROASTED/					X
871	Theaspirane	theaspirane	36431-72-8	TEA/ HERBAL/ WET/ TOBACCO/										X
872	O-Tolyl Isobutyrate	o-tolyl isobutyrate	36438-54-7	PHENOLIC/ BERRY/ MEDICINAL/																											X			X										X
873	Furan-2-Ylmethyl Pentanoate	furfuryl pentanoate	36701-01-6	FRUITY/ SWEET/ TROPICAL/ CHEESY/	X	X																															X						X
874	Ethyl 2-(Ethylamino)Benzoate	ethyl 2-(ethylamino)benzoate	38446-21-8	NEROLI/ FRUITY/ TANGERINE/		X
875	P-Mentha-8-Thiol-3-One	p-mentha-8-thiol-3-one	38462-22-5	FRUITY/ SULFUROUS/ MINTY/ GREEN/ BERRY/		X					X								X	X																								X
876	Hexyl 2-Furoate	hexyl 2-furoate	39251-86-0	FRUITY/ PEAR-LIKE/ FLORAL/ SWEET/ APPLE-LIKE/	X	X	X																																		X
877	Furfuryl Octanoate	furfuryl octanoate	39252-03-4	FRUITY/ PEACHY/ METALLIC/ SWEET/	X	X
878	2-Acetyl-1-Ethylpyrrole	2-acetyl-1-ethylpyrrole	39741-41-8	ROASTED/ NUTTY/					X	X
879	3-Heptyldihydro-5-Methyl-2(3H)-Furanone	3-heptyldihydro-5-methyl-2(3h)-furanone	40923-64-6	SWEET/ CARAMELLIC/	X																						X
880	S-Allyl Thiopropionate	allyl thiopropionate	41820-22-8	PUNGENT/ GARLIC-LIKE/ SWEET/	X																		X																						X
881	4-(Methylthio)Butanal	4-(methylthio)butanal	42919-64-2	STRONG/ SULFUROUS/															X																					X
882	2-Phenyl-3-Carbethoxyfuran	2-phenyl-3-carbethoxyfuran	50626-02-3	SWEET/ FRUITY/	X	X
883	3-(Methylthio)Hexyl Acetate	3-(methylthio)hexyl acetate	51755-85-2	STRONG/ FRUITY/ SPICES/		X						X																												X
884	Ethyl 2-Methyl-4-Pentenoate	ethyl 2-methyl-4-pentenoate	53399-81-8	FRUITY/ PINEAPPLE-LIKE/ SWEET/ SPICES/	X	X						X
885	Ammonium Glycyrrhizinate	ammonium glycyrrhizate	53956-04-0	SWEET/ LICORICE-LIKE/	X
886	Octyl D-Glucopyranoside	octyl d-glucopyranoside is (2r,3r,4s,5s,6r)-2-(octyloxy)-6-(hydroxymethyl)oxane-3,4,5-triol	41444-50-2	SWEET/	X
887	3-((2-Mercapto-1-Methylpropyl)Thio)-2-Butanol	3-((2-mercapto-1-methylpropyl)thio)-2-butanol	54957-02-7	ROASTED/ BURNT/ SULFUROUS/					X										X
888	P-Tolyl Isovalerate	p-cresyl isovalerate	55066-56-3	TOBACCO/ ANIMAL/ HERBAL/ SWEET/	X									X
889	2,5-Dimethyl-1,4-Dithiane-2,5-Diol	2,5-dimethyl-1,4-dithiane-2,5-diol	55704-78-4	PORK/ SAVORY/ ONION-LIKE/ CHICKEN/																																												X
890	S-(2,5-Dimethyl-3-Furanyl) 2-Furancarbothioate	s-(2,5-dimethyl-3-furanyl) 2-furancarbothioate	55764-31-3	VEGETATIVE/				X
891	Furfuryl Methyl Disulfide	methyl furfuryl disulfide	57500-00-2	ROASTED/ NUTTY/ ALLIACEOUS/ MEATY/ SULFUROUS/					X	X									X																				X
892	2-Furanmethanethiol Formate	2-furanmethanethiol formate	59020-90-5	SULFUROUS/ NUTTY/ VEGETATIVE/ COFFEE/				X		X									X
893	2-Mercaptomethylpyrazine	2-mercaptomethylpyrazine	59021-02-2	ROASTED/ SUGAR/ SYRUP/ MEATY/					X																														X
894	3-(Hydroxymethyl)Octan-2-One	3-(hydroxymethyl)octan-2-one	59191-78-5	MUSTY/ HERBAL/ SWEET/ EARTHY/	X									X							X														X
895	Ethyl 2-Methyl-3,4-Pentadienoate	ethyl 2-methyl-3,4-pentadienoate	60523-21-9	FRUITY/ TROPICAL/ SWEET/ RUMMY/ BERRY/ EARTHY/	X	X															X																X							X
896	Naphthalen-2-Yl 2-Aminobenzoate	naphthalen-2-yl 2-aminobenzoate	63449-68-3	FLORAL/ NEROLI/ GRAPEY/ WINEY/			X
897	3-Methylideneoctan-2-One	2-pentyl-1-buten-3-one	63759-55-7	MUSTY/ MUSHROOM-LIKE/																															X
898	D-(+)-Lactose 1-Hydrate	d-lactose monohydrate	64044-51-5	SWEET/	X
899	Coniferan	2-tert-pentylcyclohexyl acetate	67874-72-0	VEGETATIVE/ SWEET/ FLORAL/ FRUITY/	X	X	X	X
900	Methyl Gluceth	lauryl methyl gluceth-10 hydroxypropyl dimonium chloride	68239-42-9	SWEET/	X
901	Linalyl Butyrate	linalyl butyrate	78-36-4	PUNGENT/ FRUITY/ FRUITY/ ETHEREAL/		X																	X
902	Terpinyl Propionate	terpinyl propionate	80-27-3	SWEET/ AROMATIC/ BENZENE-LIKE/ VEGETATIVE/	X			X
903	Musk Xylene	musk xylene	81-15-2	SWEET/ AROMATIC/ CHLORINE-LIKE/	X
904	Phenethyl Salicylate	phenethyl salicylate	87-22-9	BITTER/ MEDICINAL/ SWEET/ AROMATIC/	X																					X								X
905	2-Phenylpropionaldehyde Dimethyl Acetal	2-phenylpropionaldehyde dimethyl acetal	90-87-9	STRONGMOTHBALL-LIKE/
906	Vanillyl Alcohol	vanillyl alcohol	498-00-0	BITTER/																						X
907	Menthone Lactone	7-isopropyl-4-methyloxepan-2-one	499-54-7	SALTY/
908	3-(Methylthio)Propyl Isothiocyanate	3-(methylthio)propyl isothiocyanate	505-79-3	SWEET/ ASTRINGENT/	X
909	Eugenyl Benzoate	eugenyl benzoate	531-26-0	BITTER/																						X
910	Sabinene Hydrate	sabinene hydrate	546-79-2	SALTY/
911	Benzaldehyde Dimethyl Acetal	benzaldehyde dimethyl acetal	1125-88-8	ALKALINE/
912	Dihydrojasmone	dihydrojasmone	1128-08-1	SALTY/
913	2,2,4-Trimethyl-1,3-Dioxolane	2,2,4-trimethyl-1,3-dioxolane	1193-11-9	SULFUROUS/															X
914	2-Pentanethiol	2-pentanethiol	2084-19-7	BITTER/																						X
915	Pentyl Valerate	pentyl valerate	2173-56-0	BITTER/																						X
916	Allyl Methyl Disulfide	allyl methyl disulfide	2179-58-0	SALTY/
917	S-Methyl Thiobutyrate	s-methyl butanethioate	2432-51-1	SOUR/																																										X
918	2-Methylbutyl Isovalerate	2-methylbutyl isovalerate	2445-77-4	OFFFLAVOR/																										X
919	4-Vinylphenol	4-vinylphenol	2628-17-3	OFFFLAVOR/																										X
920	4-Ethyl-2-Methoxyphenol	4-ethyl-2-methoxyphenol	2785-89-9	SALTY/ BACON/ CLOVE/ PHENOLIC/																											X
921	Ethyl 2-Benzylbutanoate	ethyl 2-benzylbutanoate	2983-36-0	SWEET/	X
922	3-Hydroxy-2-Pentanone	3-hydroxy-2-pentanone	3142-66-3	BITTER/ SULFUROUS/ ROTTENEGG/															X							X
923	2-(3-Phenylpropyl)Tetrahydrofuran	2-(3-phenylpropyl)tetrahydrofuran is 2-(3-phenylpropyl)oxolan	3208-40-0	MINTY/ CAMPHORACEOUS/																X													X
924	4,5-Dimethylthiazole	4,5-dimethylthiazole	3581-91-7	FRUITY/ BERRY/		X																																						X
925	3,4-Hexanedione	3,4-hexanedione	4437-51-8	FRUITY/ SWEET/	X	X
926	Isopropyl Phenylacetate	isopropyl phenylacetate	4861-85-2	FLORAL/ ROSEY/			X																									X
927	Ethyl 3-Hydroxybutyrate	ethyl 3-hydroxybutyrate	5405-41-4	FRUITY/ SWEET/	X	X
928	3-Phenylpropyl Isovalerate	3-phenylpropyl isovalerate	5452-07-3	CITRUSY/ LEMON-LIKE/													X
929	Piperonyl Isobutyrate	piperonyl isobutyrate	5461-08-5	MINTY/ HERBAL/										X						X
930	Epsilon-Decalactone	7-butyloxepan-2-one	5579-78-2	FLORAL/ SWEET/	X		X
931	Heptyl Butyrate	heptyl butyrate	5870-93-9	MINTY/ CAMPHORACEOUS/																X													X
932	Calcium Saccharin	calcium saccharin	6485-34-3	FRUITY/ SWEET/	X	X
933	4-Methyl-1-Phenyl-2-Pentanol	4-methyl-1-phenyl-2-pentanol	7779-78-4	FRUITY/ SWEET/	X	X
934	Dextrin	dextrin	9004-53-9	NEUTRAL/
935	2-Isobutylthiazole	2-isobutylthiazole	18640-74-9	FLORAL/ ROSEY/			X																									X
936	Isopropenylpyrazine	isopropenylpyrazine	38713-41-6	CITRUSY/ LEMON-LIKE/													X
937	Whiskey Lactone	whiskey lactone	39212-23-2	FRUITY/ SWEET/ SPICY/ WOODY/	X	X							X					X
938	Octyl 2-Furoate	octyl 2-furoate	39251-88-2	MINTY/ CAMPHORACEOUS/																X													X
939	Ethyl 2-Methylpentanoate	ethyl 2-methylpentanoate	39255-32-8	FLORAL/ ROSEY/			X																									X
940	Methyl 2-Hydroxy-4-Methylpentanoate	methyl 2-hydroxy-4-methylpentanoate	40348-72-9	FRUITY/ BERRY/		X																																						X
941	2-Methyl-4-Phenylbutanal	2-methyl-4-phenylbutyraldehyde	40654-82-8	MINTY/ HERBAL/										X						X
942	2,5-Diethyltetrahydrofuran	2,5-diethyltetrahydrofuran is 2,5-diethyloxane	41239-48-9	CITRUSY/ LEMON-LIKE/													X
943	Borneol	isoborneol	507-70-0	FRUITY/ SWEET/ BERRY/	X	X																																						X
944	2-Propionylthiazole	2-propionylthiazole	43039-98-1	FLORAL/ SWEET/ HONEY/	X		X																															X
945	4-Acetyl-1,4-Dimethyl-1-Cyclohexene	4-acetyl-1,4-dimethyl-1-cyclohexene	43219-68-7	MINTY/ CAMPHORACEOUS/																X													X
946	3-(Methylthio)-1-Hexanol	3-(methylthio)-1-hexanol	51755-66-9	FRUITY/ SWEET/	X	X
947	Methyl 4-(Methylthio)Butyrate	methyl 4-(methylthio)butyrate	53053-51-3	CITRUSY/ LEMON-LIKE/													X
948	Cordycepin Triphosphate	cordycepin triphosphate	73-04-1	MINTY/ HERBAL/										X						X
949	Cedrol	cedrol	77-53-2	FRUITY/ SWEET/ BERRY/	X	X																																						X
950	Valerophenone	valerophenone	1009-14-9	FLORAL/ ROSEY/			X																									X
951	Allyl Methyl Sulfide	allyl methyl sulfide	10152-76-8	CITRUSY/ LEMON-LIKE/													X
952	Xanthoxylin	xanthoxylin	90-24-4	MINTY/ CAMPHORACEOUS/																X													X
953	Octyl Benzoate	octyl benzoate	94-50-8	FRUITY/ SWEET/ BERRY/	X	X																																						X
954	Moskene	moskene	116-66-5	MENTHOLIC/ MINTY/ CAMPHORACEOUS/																X													X
955	4-Ethoxy-3-Methoxybenzaldehyde	4-ethoxy-3-methoxybenzaldehyde	120-25-2	SWEET/ VANILLA/ CREAMY/	X																								X																		X
956	(+)-Linalool	(s)-3,7-dimethyl-1,6-octadien-3-ol	126-90-9	CITRUSY/ LEMON-LIKE/													X
957	Propyl Pentanoate	propyl valerate	141-06-0	SWEET/ FRUITY/ PEAR-LIKE/	X	X
958	Perillen	perillene	539-52-6	MINTY/ HERBAL/ CAMPHORACEOUS/										X						X													X
959	Artemisia Ketone	3,3,6-trimethylhepta-1,5-dien-4-one	546-49-6	CITRUSY/ LEMON-LIKE/ LEMON-LIKE/													X
960	2-(Benzoylamino)Benzoic-Acid	2-(benzoylamino)benzoic acid	579-93-1	FRUITY/		X
961	Methyl Levulinate	methyl levulinate	624-45-3	ROASTED/ NUTTY/					X	X
962	D-Threonine	d-threonine	632-20-2	SWEET/	X
963	2-Hydroxy-4-Methoxybenzaldehyde	2-hydroxy-4-methoxybenzaldehyde	673-22-3	ROASTED/ NUTTY/					X	X
964	4-Methoxyphenylurea	4-methoxyphenylurea	1566-42-3	SWEET/	X
965	4-Penten-1-Yl Acetate	4-pentenyl acetate	1576-85-8	FRUITY/ SWEET/	X	X
966	Ethyl 4-Pentenoate	ethyl 4-pentenoate	1968-40-7	FLORAL/ ROSEY/			X																									X
967	Isopentyl Valerate	3-methylbutyl pentanoate	2050-09-1	FRUITY/ SWEET/ BERRY/	X	X																																						X
968	Isopropyl Isothiocyanate	isopropyl isothiocyanate	2253-73-8	FLORAL/ SWEET/	X		X
969	Isoamyl Decanoate	isoamyl decanoate	2306-91-4	MINTY/ HERBAL/ EUCALYPTUS-LIKE/										X						X
970	(R)-(+)-Citronellal	(r)-(+)-citronellal	2385-77-5	CITRUSY/ LEMON-LIKE/													X
971	Diallyl Tetrasulfide	diallyl tetrasulfide	2444-49-7	MINTY/ CAMPHORACEOUS/																X													X
972	2-Methylthiophene-3-Thiol	2-methylthiophene-3-thiol	2527-76-6	FLORAL/ SWEET/	X		X
973	2-Methyl-3-(Methylthio)Pyrazine	2-methyl-3-(methylthio)pyrazine	2882-20-4	FRUITY/ SWEET/ BANANA-LIKE/	X	X
974	D-Glycero-D-Gulo-Heptose	(2r,3s,4r,5r)-2,3,4,5,6-pentahydroxyhexanal	3146-50-7	FLORAL/ ROSEY/			X																									X
975	3-Butenyl Isothiocyanate	3-butenyl isothiocyanate	3386-97-8	CITRUSY/ ORANGE-LIKE/													X
976	Ethyl Trisulfide	diethyl trisulfide	3600-24-6	FRUITY/ SWEET/	X	X
977	Mercaptoacetaldehyde	mercaptoacetaldehyde	4124-63-4	MINTY/ HERBAL/										X						X
978	2,5-Dimethylthiazole	2,5-dimethylthiazole	4175-66-0	CITRUSY/ LEMON-LIKE/													X
979	2-Vinylpyrazine	2-vinylpyrazine	4177-16-6	FLORAL/ SWEET/ HONEY/	X		X																															X
980	Ethyl (Methylthio)Acetate	ethyl (methylthio)acetate	4455-13-4	MINTY/ CAMPHORACEOUS/																X													X
981	1-Methoxyhexane	1-methoxyhexane	4747-07-3	FRUITY/ SWEET/ APPLE-LIKE/	X	X																																			X
982	3-Methyl-3-Butenyl Acetate	3-methyl-3-butenyl acetate	5205-07-2	MINTY/ HERBAL/										X						X
983	Diosphenol	diosphenol	490-03-9	CITRUSY/ ORANGE-LIKE/													X
984	1-(2-Thienyl)-1-Butanone	1-(thiophen-2-yl)butan-1-one	5333-83-5	FRUITY/ SWEET/	X	X
985	(2-Nitroethyl)Benzene	(2-nitroethyl)benzene	6125-24-2	FLORAL/ SWEET/ ROSEY/	X		X																									X
986	Lauryl Propionate	dodecyl propionate	6221-93-8	MINTY/ HERBAL/										X						X
987	2-(Ethoxymethyl)Furan	2-(ethoxymethyl)furan	6270-56-0	CITRUSY/ LEMON-LIKE/													X
988	(2,2-Diethoxyethyl)Benzene	(2,2-diethoxyethyl)benzene	6314-97-2	FLORAL/ SWEET/	X		X
989	Allyl Valerate	allyl valerate	6321-45-5	FRUITY/ SWEET/	X	X
990	Carvacryl Methyl Ether	carvacrol methyl ether	6379-73-3	MINTY/ CAMPHORACEOUS/																X													X
991	Hexyl Nonanoate	hexyl nonanoate	6561-39-3	FLORAL/ ROSEY/			X																									X
992	2,4-Dimethylanisole	2,4-dimethylanisole	6738-23-4	VEGETATIVE/ SPICES/				X				X
993	Alpha-D-Talopyranose	(3r,4s,5s,6r)-2,3,4,5,6-pentahydroxyhexanal	7282-81-7	SWEET/	X
994	2-Phenylethyl Pentanoate	phenethyl valerate	7460-74-4	FLORAL/ FRUITY/ VEGETATIVE/		X	X	X
995	L-Sorbitol	l-glucitol	6706-59-8	SWEET/	X
996	Thiophene-3-Thiol	thiophene-3-thiol	7774-73-4	SALTY/
997	L-Mannose	(2s,3r,4s,5r)-6-(hydroxymethyl)oxane-2,3,4,5-tetrol	10030-80-5	SOUR/ ASTRINGENT/																																										X
998	Methyl 2-(Dimethylamino)Benzoate	methyl 2-(dimethylamino)benzoate	10072-05-6	SWEET/	X
999	Hexyl Decanoate	hexyl decanoate	10448-26-7	BITTER/																						X
1000	2-Ethylthiazole	2-ethylthiazole	15679-09-1	FLORAL/ SWEET/	X		X
1001	2,5-Diethylthiazole	2,5-diethylthiazole	15729-76-7	FRUITY/ SWEET/	X	X
1002	2-Methyl-3-Propylpyrazine	2-methyl-3-propylpyrazine	15986-80-8	FRUITY/ SWEET/	X	X
1003	Methionyl Butyrate	methionyl butyrate	16630-60-7	MINTY/ HERBAL/										X						X
1004	Methional Diethyl Acetal	methional diethyl acetal	16630-61-8	MINTY/ HERBAL/										X						X
1005	Methyl (Methylthio)Acetate	methyl (methylthio)acetate	16630-66-3	MINTY/ HERBAL/										X						X
1006	Naringen	(2s)-4′,5-dihydroxy-7-[α-l-rhamnopyranosyl-(1→6)-β-d-glucopyranosyloxy]flavan-4-one	14259-46-2	FLORAL/ FRUITY/ SWEET/	X	X	X
1007	Terpinyl Valerate	1-methyl-1-(4-methylcyclohex-3-enyl)ethyl valerate	14481-55-1	FRUITY/ SWEET/	X	X
1008	Alpha-Bisabolene	alpha-bisabolene	17627-44-0	FLORAL/ SWEET/ VANILLA/	X		X																																								X
1009	3,7-Dimethyl-1-Octen-3-Ol	3,7-dimethyl-1-octen-3-ol	18479-49-7	FRUITY/ SWEET/	X	X
1010	P-Menth-1-En-9-Ol	p-menth-1-en-9-ol	18479-68-0	FLORAL/ SWEET/ HONEY/	X		X																															X
1011	2-Methyl-3-[4-(Propan-2-Yl)Cyclohex-1-En-1-Yl]Propanal	2-methyl-3-[4-(propan-2-yl)cyclohex-1-en-1-yl]propanal	19009-53-1	FRUITY/ SWEET/	X	X
1012	4-Pentenyl Isothiocyanate	4-pentenyl isothiocyanate	18060-79-2	FLORAL/ SWEET/ ROSEY/	X		X																									X
1013	2-Propylpyrazine	2-propylpyrazine	18138-03-9	MINTY/ HERBAL/										X						X
1014	2,5-Dimethyl-3-Propylpyrazine	2,5-dimethyl-3-propylpyrazine	18433-97-1	FRUITY/ SWEET/	X	X
1015	2-Hexylthiophene	2-hexylthiophene	18794-77-9	FRUITY/ SWEET/	X	X
1016	1,1-Dimethoxynonane	1,1-dimethoxynonane	18824-63-0	FRUITY/ SWEET/	X	X
1017	6-Methylhept-5-En-2-Yl Acetate	6-methylhept-5-en-2-yl acetate	19162-00-6	CITRUSY/ LEMON-LIKE/													X
1018	Hexyl Propionate	hexyl propionate	2445-76-3	FLORAL/ SWEET/ HONEY/	X		X																															X
1019	2-Bornyl Propionate	isobornyl propionate	20279-25-8	CITRUSY/ LEMON-LIKE/													X
1020	Octan-3-Yl Butanoate	3-octyl butyrate	20286-45-7	FLORAL/ SWEET/	X		X
1021	Cyclohexene, 4-Ethenyl-4-Methyl-3-(1-Methylethenyl)-1-(1-Methylethyl)-, (3R-Trans)-	cyclohexene, 4-ethenyl-4-methyl-3-(1-methylethenyl)-1-(1-methylethyl)-, (3r-trans)-	20307-84-0	MINTY/ HERBAL/										X						X
1022	S-Methyl 3-Methylbutanethioate	s-methyl 3-methylbutanethioate	23747-45-7	FRUITY/ SWEET/	X	X
1023	Bulnesol	bulnesol	22451-73-6	FLORAL/ SWEET/ HONEY/	X		X																															X
1024	Ethyl 2-(Methyldithio)Propionate	ethyl 2-(methyldithio)propionate	23747-43-5	FRUITY/ SWEET/	X	X
1025	Aromadendrene	aromadendrene	25246-27-9	FRUITY/ SWEET/	X	X
1026	Beta-Eudesmol	beta-eudesmol	473-15-4	FLORAL/ SWEET/ ROSEY/	X		X																									X
1027	Lactitolum [Inn-Latin]	lactitol	585-86-4	FRUITY/ SWEET/ FLORAL/	X	X	X
1028	Limonene 1,2-Epoxide	limonene oxide	1195-92-2	FLORAL/ SWEET/ HONEY/	X		X																															X
1029	Anther	isopentyl phenethyl ether	56011-02-0	CITRUSY/ LEMON-LIKE/													X
1030	(4R,4Ar)-1,1,4,7-Tetramethyl-1A,2,3,4,4A,5,6,7B-Octahydrocyclopropa[E]Azulene	1h-cycloprop(e)azulene, 1a,2,3,4,4a,5,6,7b-octahydro-1,1,4,7-tetramethyl-, (1ar,4r,4ar,7bs)-	489-40-7	CITRUSY/ ORANGE-LIKE/													X
1031	Elemol	elemol	23811-48-5	MINTY/ HERBAL/										X						X
1032	Curcumene	alpha-curcumene	644-30-4	FLORAL/ SWEET/ ROSEY/	X		X																									X
1033	Crypton	4-isopropyl-2-cyclohexenone	500-02-7	FRUITY/ SWEET/	X	X
1034	Melezitose	(2r,2′r,3r,3′r,4s,4′s,5s,5′s,6r,6′r)-2,2′-{[(2s,3s,4r,5r)-4-hydroxy-2,5-bis(hydroxymethyl)oxolane-2,3-diyl]bis(oxy)}bis[6-(hydroxymethyl)oxane-3,4,5-triol]	597-12-6	MINTY/ CAMPHORACEOUS/																X													X
1035	D-Cysteine	d-cysteine	921-01-7	FRUITY/ SWEET/ BANANA-LIKE/	X	X
1036	4-Acetyl-1-Methyl-1-Cyclohexene	4-acetyl-1-methylcyclohexene	6090-09-1	FLORAL/ ROSEY/			X																									X
1037	Ethylidene Glucose	4,6-o-ethylidene-alpha-d-glucose	13224-99-2	FRUITY/ SWEET/	X	X
1038	L-Aspartyl-L-Phenylalanine	l-aspartyl-l-phenylalanine	13433-09-5	MINTY/ HERBAL/ EUCALYPTUS-LIKE/										X						X
1039	Beta Cubebene	beta-cubebene	13744-15-5	MINTY/ HERBAL/										X						X
1040	Myrac Aldehyde	4-(4-methyl-3-pentenyl)cyclohex-3-ene-1-carbaldehyde	37677-14-8	FRUITY/ SWEET/	X	X
1041	2,3,5-Trithiahexane	2,3,5-trithiahexane	42474-44-2	SWEET/ FRUITY/ FRUITY/ BERRY/	X	X																																						X
1042	5-(Methylsulfanyl)Pentanenitrile	5-(methylsulfanyl)pentanenitrile	59121-25-4	BITTER/ ASTRINGENT/ EARTHY/ WOODY/ MEDICINAL/									X								X					X								X
1043	4-Butyl-5-Methylthiazole	4-butyl-5-methylthiazole	57246-60-3	SWEET/ CARAMELLIC/ CARAMELLIC/ BURNTSUGAR/	X																						X
1044	D-Arabinitol	d-arabinitol	488-82-4	BITTER/ ASTRINGENT/ MEDICINAL/ HERBAL/										X												X								X
1045	Santalene	alpha-santalene	512-61-8	SWEET/ FRUITY/ FRUITY/ BERRY/	X	X																																						X
1046	Methyl Beta-D-Galactopyranoside	methyl β-d-galactosyl methyl ether	1824-94-8	BITTER/ ASTRINGENT/ MEDICINAL/ HERBAL/										X												X								X
1047	P-Menth-8-Ene-1,2-Diol	1,2-cyclohexanediol, 1-methyl-4-(1-methylethenyl)-	1946-00-5	SWEET/ FRUITY/ FRUITY/ STRAWBERRY-LIKE/	X	X
1048	Paradol	paradol	27113-22-0	BITTER/ ASTRINGENT/ EARTHY/ MUSTY/																	X					X									X
1049	Isopulegol Acetate	isopulegyl acetate	57576-09-7	SWEET/ VANILLA/ SWEET/ VANILLA/ CARAMELLIC/	X																						X																				X
1050	2-Hexyl-4,5-Dimethyl-1,3-Dioxolane	2-hexyl-4,5-dimethyl-1,3-dioxolane	6454-22-4	BITTER/ METALLIC/ METALLIC/ IRON-LIKE/																						X
1051	Dehydrodivanillin	6,6'-dihydroxy-5,5'-dimethoxybiphenyl-3,3'-dicarbaldehyde	2092-49-1	SWEET/ FRUITY/ FRUITY/ BERRY/	X	X																																						X
1052	Sarisan	1-allyl-2-methoxy-4,5-(methylenedioxy)benzene	18607-93-7	BITTER/ ASTRINGENT/ MEDICINAL/ HERBAL/										X												X								X
1053	1-Cyclohexene-1-Carboxaldehyde, 4-(1-Methylethenyl)-, Oxime	1-cyclohexene-1-carboxaldehyde, 4-(1-methylethenyl)-, oxime, (e)-	138-91-0	BITTER/ SOUR/ PUNGENT/ VINEGAR-LIKE/																			X			X																				X
1054	4-Methyl-2-Nonyl-1,3-Dioxolane	4-methyl-2-nonyl-1,3-dioxolane	5421-12-5	SWEET/ FRUITY/ FRUITY/ APPLE-LIKE/	X	X																																			X
1055	N-(2-Hydroxyethyl)Lactamide	2-hydroxy-n-(2-hydroxyethyl)propanamide	5422-34-4	BITTER/ ASTRINGENT/ EARTHY/ WOODY/									X								X					X
1056	4-Methyl-2-Octyl-1,3-Dioxolane	4-methyl-2-octyl-1,3-dioxolane	68391-39-9	SWEET/ FLORAL/ FLORAL/ HONEY/	X		X																															X
1057	Pentyl Isovalerate	pentyl 3-methylbutanoate	25415-62-7	BITTER/ PUNGENT/ PUNGENT/ MUSTARD-LIKE/																			X			X
1058	1-Ethoxyethyl Acetate	1-ethoxyethyl acetate	1608-72-6	SWEET/ CREAMY/ CREAMY/ BUTTERY/	X																								X																				X
1059	Bornyl Butyrate	bornyl butyrate	13109-70-1	BITTER/ SOUR/ PUNGENT/ ACIDIC/																			X			X																				X
1060	2-Acetoxyoctane	1-methylheptyl acetate	2051-50-5	SWEET/ CARAMELLIC/ CARAMELLIC/ BURNTSUGAR/	X																						X
1061	2-Amino-3-(Prop-2-En-1-Ylsulfanyl)Propanoic-Acid	l-deoxyalliin	21593-77-1	BITTER/ ASTRINGENT/ MEDICINAL/ HERBAL/										X												X								X
1062	2-Isopropyl-4-Methyl-1,3-Dioxolane	2-isopropyl-4-methyl-1,3-dioxolane	67879-60-1	SWEET/ FRUITY/ FRUITY/ PINEAPPLE-LIKE/	X	X
1063	Amyl Phenylacetate	pentyl phenylacetate	5137-52-0	BITTER/ PUNGENT/ PUNGENT/ GARLIC-LIKE/																			X			X																			X
1064	Campholenic Aldehyde	2-(2,2,3-trimethylcyclopent-3-en-1-yl)acetaldehyde	91819-58-8	SWEET/ FRUITY/ FRUITY/ APRICOT-LIKE/	X	X
1065	Allyl Propyl Sulfide	allyl propyl sulfide	27817-67-0	BITTER/ ASTRINGENT/ EARTHY/ WOODY/ MEDICINAL/									X								X					X								X
1066	5-Ketofructose	(3r,4s,5s)-3,4,5-trihydroxy-2-oxo-2,5-dihydrofuran-5-yl-methanol	1684-29-3	SWEET/ CARAMELLIC/ CREAMY/ BUTTERY/	X																						X		X																				X
1067	4-Isopropenyl-1-Methyl-7-Oxabicyclo[4.1.0]Heptan-2-One	7-oxabicyclo[4.1.0]heptan-2-one, 1-methyl-4-(1-methylethenyl)-	33204-74-9	BITTER/ SOUR/ PUNGENT/ ACIDIC/ PUNGENT/ VINEGAR-LIKE/																			X			X																				X
1068	L-Phenylalanine, N-(N-Glycyl-L-Alanyl)-	l-phenylalanine, n-(n-glycyl-l-alanyl)-	17922-87-1	SWEET/ FRUITY/ APPLE-LIKE/ FRUITY/ APPLE-LIKE/	X	X																																			X
1069	3,3,6-Trimethylhepta-1,5-Dien-4-Ol	3,3,6-trimethylhepta-1,5-dien-4-ol	27644-04-8	BITTER/ PUNGENT/ ONION-LIKE/ ONION-LIKE/																			X			X																						X
1070	8-Chloro-Camp	tocladesine	41941-56-4	SWEET/ FLORAL/ HONEY/ HONEY/	X		X																															X
1071	2-Methyl-4-Propyl-1,3-Oxathiane	2-methyl-4-propyl-1,3-oxathiane	67715-80-4	SWEET/ FRUITY/ PINEAPPLE-LIKE/ PINEAPPLE-LIKE/	X	X
1072	2,6,6-Trimethyl-2-Hydroxycyclohexanone	2,6,6-trimethyl-2-hydroxycyclohexanone	7500-42-7	SWEET/ VANILLA/ SWEET/	X																																										X
1073	Ethyl 2-(Methylamino)Benzoate	ethyl 2-(methylamino)benzoate	35472-56-1	BITTER/ PUNGENT/ MUSTARD-LIKE/ MUSTARD-LIKE/ BITTER/																			X			X
1074	Ethyl 2-Hydroxy-2-Methylbutanoate	ethyl 2-hydroxy-2-methylbutanoate	77-70-3	BITTER/ ASTRINGENT/ SOUR/ SOUR/ ASTRINGENT/																						X																				X
1075	Globulol	(-)-globulol	489-41-8	BITTER/ PUNGENT/																			X			X
1076	D-Citronellol	d-citronellol	1117-61-9	SWEET/ FRUITY/	X	X
1077	Lavender Lactone	2(3h)-furanone, 5-ethenyldihydro-5-methyl-	1073-11-6	BITTER/ SOUR/ ACIDIC/																						X																				X
1078	6-Methyl-2-(Oxiran-2-Yl)Hept-5-En-2-Ol	linalool, oxide	1365-19-1	SWEET/ FLORAL/ HONEY/ SWEET/	X		X																															X
1079	2-Methoxy-4-Methyl-1-(Propan-2-Yl)Cyclohexane	2-methoxy-4-methyl-1-(propan-2-yl)cyclohexane	1565-76-0	BITTER/ PUNGENT/																			X			X
1080	Pinocarveol	pinocarveol	5947-36-4	HERBAL/ CAMPHORACEOUS/ THYMOL/										X																			X
1081	Ethyl 2-Ethylhexanoate	ethyl 2-ethylhexanoate	2983-37-1	VEGETATIVE/ FRUITY/ ORRIS/ CUMIN/ EARTHY/		X		X													X
1082	D-Manno-Heptulose	d-mannoheptulose	3615-44-9	SWEET/	X
1083	2,4-Dimethyl-1,3-Dioxolane	2,4-dimethyl-1,3-dioxolane	3390-12-3	GRASSY/ FRUITY/ GREEN/		X					X
1084	3407-42-9	3-(5,5,6-trimethylbicyclo[2.2.1]hept-2-yl)cyclohexanol	3407-42-9	SANDALWOOD/ CLEAN/ SWEET/ WOODY/	X								X
1085	2-Ethoxy-6-Methylpyrazine	2-ethoxy-6-methylpyrazine	53163-97-6	ROASTED/ NUTTY/					X	X
1086	4,5-Dimethyl-2-Propyloxazole	4,5-dimethyl-2-propyloxazole	53833-32-2	ROASTED/ NUTTY/					X	X
1087	2-Acetyl-3,5-Dimethylpyrazine	2-acetyl-3,5-dimethylpyrazine	54300-08-2	ROASTED/ SWEET/ NUTTY/	X				X	X
1088	1-(3,6-Dimethylpyrazin-2-Yl)Ethanone	2-acetyl-3,6-dimethylpyrazine	54300-09-3	POPCORN-LIKE/ ROASTED/ HAZELNUT/ CARAMELLIC/					X																		X
1089	Alpha-D-Lactose Monohydrate	lactose monohydrate	5989-81-1	SWEET/	X
1090	2-Methoxy-5-Nitroaniline Hydrochloride	2-methoxy-5-nitroaniline hydrochloride	67827-72-9	SWEET/	X
1091	2-Ethoxy-5-Methylpyrazine	2-ethoxy-5-methylpyrazine	67845-34-5	ROASTED/ NUTTY/					X	X
1092	2-(Methyldithio)Isobutyraldehyde	2-(methyldithio)isobutyraldehyde	67952-60-7	AROMATIC/ COCOA/ DARK/ CHOCOLATE/
1093	5-Hexyl-4-Methyldihydrofuran-2(3H)-One	5-hexyl-4-methyldihydrofuran-2(3h)-one	67663-01-8	FLORAL/			X
1094	2-Ethylfenchol	2-ethyl-1,3,3-trimethyl-2-norbornanol	18368-91-7	EARTHY/ ROOTY/ DAMP/ CAMPHORACEOUS/ MUSHROOM-LIKE/																	X												X
1095	Amyl 2-Methylbutyrate	pentyl 2-methylbutyrate	68039-26-9	FRUITY/		X
1096	Galactinol	galactinol	3687-64-7	SWEET/	X
1097	Azulene, 1,2,3,4,5,6,7,8-Octahydro-1,4-Dimethyl-7-(1-Methylethenyl)-, (1S,4S,7R)-	azulene, 1,2,3,4,5,6,7,8-octahydro-1,4-dimethyl-7-(1-methylethenyl)-, (1s,4s,7r)-	3691-12-1	SPICES/ FLORAL/ SWEET/ VEGETATIVE/	X		X	X				X
1098	Fenchyl Acetate	fenchyl acetate	13851-11-1	MINTY/ PINEY/ VEGETATIVE/ SWEET/	X			X												X
1099	2,4,6-Trimethyl-4-Phenyl-1,3-Dioxane	2,4,6-trimethyl-4-phenyl-1,3-dioxane	5182-36-5	FRUITY/ VEGETATIVE/ GARDENIA/ NATURAL/		X		X
1100	D-Sorbose	3s,4r,5s)-1,3,4,5,6-pentahydroxyhexan-2-one	3615-56-3	SWEET/	X
1101	(-)-Piperitone	l-piperitone	4573-50-6	SULFUROUS/ MINTY/ TROPICAL/ SOAPY/ SEEDY/ CITRUSY/													X		X	X																	X
1102	2,8-Epithio-P-Menthane	4,7,7-trimethyl-6-thiabicyclo[3.2.1]octane	68398-18-5	SULFUROUS/ MINTY/ FRESH/ GRAPEFRUIT/ SOAPY/															X	X				X
1103	2-Methoxy-4-(4-Methyl-1,3-Dioxolan-2-Yl)Phenol	2-methoxy-4-(4-methyl-1,3-dioxolan-2-yl)phenol	68527-74-2	SWEET/ VANILLA/ CHOCOLATE/ CREAMY/ DAIRY/ POWDERY/	X																								X													X					X
1104	2-Ethoxy-4-(4-Methyl-1,3-Dioxolan-2-Yl)Phenol	2-ethoxy-4-(4-methyl-1,3-dioxolan-2-yl)phenol	68527-76-4	SWEET/ VANILLA/ CREAMY/ SPICY/	X													X											X																		X
1105	Citronellyl Anthranilate	citronellyl anthranilate	68555-57-7	SWEET/ ROSEY/ FRUITY/ NEROLI/ PETITGRAIN/	X	X																										X
1106	1,2-Benzisothiazole-4-Sulfonic-Acid, 2,3-Dihydro-3-Oxo-, 1,1-Dioxide	1,2-benzisothiazole-4-sulfonic acid, 2,3-dihydro-3-oxo-, 1,1-dioxide	68334-66-7	SWEET/	X
1107	Prenyl Formate	prenyl formate	68480-28-4	ETHEREAL/ TOMATOLEAF/ FRUITY/ RUMMY/		X
1108	3,7-Dimethyloctanal	3,7-dimethyloctanal	5988-91-0	CITRUSY/ LEMON-LIKE/ GREEN/ ALDEHYDIC/							X						X
1109	3-(4-Methylcyclohex-3-En-1-Yl)Butanal	3-(4-methylcyclohex-3-en-1-yl)butanal	6784-13-0	CITRUSY/ GREEN/ ALDEHYDIC/ HERBAL/							X			X			X
1110	Ethyl 3-Hydroxyoctanoate	ethyl 3-hydroxyoctanoate	7367-90-0	FLORAL/ FRUITY/ FERMENTED/		X	X															X
1111	Alpha-Terpinyl Acetate	alpha-terpinyl acetate	80-26-2	FRUITY/ WAXY/ PEAR-LIKE/ SWEET/ APPLE-LIKE/	X	X										X																									X
1112	Citronellyl Isovalerate	citronellyl isovalerate	68922-10-1	FLORAL/ FRUITY/ VEGETATIVE/		X	X	X
1113	Linalyl Valerate	linalyl valerate	10471-96-2	FRUITY/ LAVENDER/ APRICOT-LIKE/ CITRUSY/		X											X
1114	2-Methylbutyl 3-Methylbutenoate	2-methylbutyl 3-methyl-2-butenoate	97890-13-6	METALLIC/ TOBACCO/ FLORAL/ POWDERY/			X																																			X
1115	Rhubafuran	2,4-dimethyl-4-phenyloxolane	82461-14-1	HERBAL/ WOODY/ EUCALYPTUS-LIKE/									X	X
1116	Citronellyl Hexanoate	citronellyl hexanoate	10580-25-3	ROSEY/ FRUITY/ FLORAL/		X	X																									X
1117	Isobornyl Benzoate	isobornyl benzoate	26927-89-9	BALSAMIC/ PINEY/ HERBAL/										X											X
1118	Ethyl 4-Methylpentanoate	ethyl 4-methylpentanoate	25415-67-2	FRUITY/		X
1119	Decatone	decatone	34131-98-1	GARDENIA/ GREEN/ GRAPEFRUIT/ WOODY/							X		X
1120	1,1-Bis(Hexyloxy)Hexane	hexanal dihexyl acetal	33673-65-3	MILD/ GREEN/ GRASSY/							X																									X
1121	34365-79-2	s-isopropyl 3-methylbut-2-enethioate	34365-79-2	GALBANUM/ ALLIACEOUS/
1122	Cedr-8(15)-En-9-Ol	cedrenol	28231-03-0	WOODY/ SOFT/ ROOTY/ SWEET/	X								X
1123	1,1,6-Trimethyl-1,2-Dihydronaphthalene	1,1,6-trimethyl-1,2-dihydronaphthalene	30364-38-6	FERMENTED/ LICORICE/ CARAMELLIC/ KEROSENE/ ASPHALT/																		X					X
1124	2,5-Dimethyl-4-Ethyloxazole	4-ethyl-2,5-dimethyloxazole	30408-61-8	ROASTED/ BURNT/					X
1125	Pinocarvone	pinocarvone	30460-92-5	MINTY/																X
1126	1-Methyl-1,3-Cyclohexadiene	1-methyl-1,3-cyclohexadiene	1489-56-1	FRUITY/		X
1127	Methylthiomethylmercaptan	methylsulfanylmethanethiol	29414-47-9	PUNGENT/ SULFUROUS/															X				X
1128	3,5-Dimethyl-2-Propylpyrazine	3,5-dimethyl-2-propylpyrazine	32350-16-6	NUTTY/						X
1129	2-Ethoxy-3-Methylpyrazine	2-ethoxy-3-methylpyrazine	32737-14-7	HAZELNUT/ ROASTED/ EARTHY/ ALMOND-LIKE/					X												X
1130	Ethyl Methyl Disulfide	ethyl methyl disulfide	20333-39-5	SULFUROUS/ TRUFFLE/ ONION-LIKE/															X																													X
1131	11-Dodecenoic-Acid	11-dodecenoic acid	65423-25-8	FATTY/ FRUITY/ ALDEHYDIC/		X									X
1132	Tiglic-Acid	tiglic acid	80-59-1	SWEET/ CARAMELLIC/ SPICES/ WOODY/ FRUITY/	X	X						X	X														X
1133	Anethofuran	anethofuran	74410-10-9	DILL/
1134	Methanedithiol	methanedithiol	6725-64-0	PUNGENT/																			X
1135	1-Phenylethanethiol	1-phenylethanethiol	6263-65-6	FLORAL/ SULFUROUS/ MEATY/ TROPICAL/			X												X																		X		X
1136	Benzyl 3-Oxobutanoate	benzyl acetoacetate	5396-89-4	ACETIC/ FLORAL/ SWEET/ FRUITY/	X	X	X
1137	Prenylthiol	3-methyl-2-butene-1-thiol	5287-45-6	SULFUROUS/ SMOKY/ ONION-LIKE/ SKUNKY/															X																													X
1138	Homovanillin	3-hydroxy-4-methoxybenzaldehyde	5703-24-2	FLORAL/ VANILLA/			X																																								X
1139	Lilac Aldehyde	lilac aldehyde	67920-63-2	FLORAL/ LILAC/			X
1140	2-Butyl-4-Methyl-1,3-Dioxolane	2-butyl-4-methyl-1,3-dioxolane	74094-60-3	FATTY/ NUTTY/						X					X
1141	Cyclopentenyl Propionate Musk	cyclopentenyl propionate musk	84012-64-6	SWEET/ MUSKY/ ANIMAL/	X
1142	D-Camphor	(1r,4r)-1,7,7-trimethylbicyclo[2.2.1]heptan-2-one	8008-51-3	CAMPHORACEOUS/ BALSAMIC/ MINTY/ HERBAL/ AROMATIC/										X						X					X								X
1143	Cedrelanol	cedrelanol	5937-11-1	BALSAMIC/ EARTHY/																	X				X
1144	2,4-Dimethyl-5-Ethylthiazole	5-ethyl-2,4-dimethylthiazole	38205-61-7	NUTTY/ ROASTED/ MEATY/ EARTHY/					X	X											X																		X
1145	9-Decenal	9-decenal	39770-05-3	ALDEHYDIC/ ROSEY/ WAXY/ FLORAL/			X									X																X
1146	Methyl N-Formylanthranilate	methyl n-formylanthranilate	41270-80-8	FRUITY/ GRAPEY/		X
1147	1-Isothiocyanato-6-(Methylthio)Hexane	1-isothiocyanato-6-(methylthio)hexane	4430-39-1	RADISH/
1148	2-Acetyl-2-Thiazoline	2-acetyl-2-thiazoline	29926-41-8	TOASTED/ BREADY/ POTATOE/ CORN/
1149	2,6-Dimethylhept-6-En-1-Ol	2,6-dimethyl-6-hepten-1-ol	36806-46-9	FRUITY/		X
1150	Isopulegol	(-)-isopulegol	89-79-2	MINTY/ VEGETATIVE/ MENTHOLIC/ MEDICINAL/ WOODY/				X					X							X														X
1151	1-Decen-3-Ol	1-decen-3-ol	51100-54-0	FRUITY/ FERMENTED/ VEGETATIVE/ WAXY/ FLORAL/ FUNGAL/ EARTHY/ SPICES/		X	X	X				X				X					X	X
1152	Prenyl Caproate	prenyl caproate	76649-22-4	CHEESY/ FRUITY/ GREEN/		X					X																																X
1153	Prenyl Isobutyrate	prenyl isobutyrate	76649-23-5	HONEY/ FRUITY/ DRIEDFRUIT/ BERRY/		X																																X						X
1154	Sedanenolide	senkyunolide a	63038-10-8	VEGETATIVE/				X
1155	P-Mentha-1,3,8-Triene	p-mentha-1,3,8-triene	18368-95-1	TURPENTINE/ CAMPHORACEOUS/ COOL/ HERBAL/ WOODY/									X	X																			X
1156	(R)-(+)-2-Phenyl-1-Propanol	(r)-2-phenyl-1-propanol	19141-40-3	FLORAL/ HAWTHORN/ FRUITY/ PEONY/		X	X
1157	Non-1-En-3-One	1-nonen-3-one	24415-26-7	PUNGENT/ MUSHROOM-LIKE/																			X
1158	Diacetyl Trimer	1,1'-(tetrahydro-6a-hydroxy-2,3a,5-trimethylfuro[2,3-d]-1,3-dioxole-2,5-diyl)bis-ethanone	18114-49-3	FATTY/ VANILLA/ CARAMELLIC/ OILY/ CREAMY/											X												X	X	X																		X
1159	Octa-1,5-Dien-3-Ol	(z)-1,5-octadien-3-ol	50306-18-8	MUSHROOM-LIKE/ VEGETATIVE/				X
1160	Berteroin	(1r,4r)-1,7,7-trimethylbicyclo[2.2.1]heptan-2-one	4430-42-6	CABBAGE/ RADISH/
1161	4-Methyl-1-Phenylpentan-2-One	4-methyl-1-phenylpentan-2-one	5349-62-2	SWEET/ VEGETATIVE/ SPICES/	X			X				X
1162	5-Hydroxyoctan-4-One	5-hydroxy-4-octanone	496-77-5	BUTTERY/ NUTTY/ SWEET/ SPICES/	X					X		X																																					X
1163	L-Menthyl Acetate	l-menthyl acetate	2623-23-6	MENTHOLIC/ FRUITY/ FLORAL/ MINTY/ EARTHY/		X	X													X	X
1164	Propyl Levulinate	propyl levulinate	645-67-0	CARAMELLIC/ SWEET/	X																						X
1165	3-Phenylpropyl Hexanoate	3-phenylpropyl hexanoate	6281-40-9	SWEET/ FRUITY/ PEACHY/	X	X
1166	Propyl Phenylacetate	propyl phenylacetate	4606-15-9	ROSEY/ FLORAL/ SWEET/	X		X																									X
1167	Hexyl Phenylacetate	hexyl phenylacetate	5421-17-0	FLORAL/ WAXY/ FERMENTED/ WINEY/ SWEET/ FRUITY/	X	X	X									X						X
1168	2,3,4,5,6-Pentahydroxy-N-(2-Hydroxyethyl)Hexanamide	n-gluconyl ethanolamine	686298-93-1	ROASTED/ COOKED/ NUTTY/					X	X
1169	4-Allyl-2,6-Dimethoxyphenol	4-allyl-2,6-dimethoxyphenol	6627-88-9	NUTTY/ BURNT/ SWEET/ SMOKY/ MEATY/	X					X																													X
1170	Guaiol	guaiol	489-86-1	FLORAL/ MILD/ VEGETATIVE/ ROSEY/			X	X																								X				X
1171	4,4-Dimethoxy-2-Butanone	4,4-dimethoxy-2-butanone	5436-21-5	FERMENTED/ ALCOHOLIC/ BITTER/ NUTTY/						X												X				X
1172	2-Butyrylfuran	1-(2-furyl)butan-1-one	4208-57-5	FLORAL/			X
1173	5-Methyl-5-Hexen-2-One	5-methyl-5-hexen-2-one	3240-09-3	BANANA/ VEGETATIVE/ WEEDY/				X
1174	Octyl Isovalerate	octyl isovalerate	7786-58-5	MILD/ FLORAL/ ROSEY/ WARM/ MILD/			X																									X				X
1175	2-Decyl-4-Methyl-1,3-Dioxolane	2-decyl-4-methyl-1,3-dioxolane	74094-62-5	FATTY/ SWEET/ FLORAL/	X		X								X
1176	Propyl Heptanoate	propyl heptanoate	7778-87-2	FRUITY/ FERMENTED/ STRAWBERRY/ SWEET/ RIPE/	X	X																X
1177	Decyl Propionate	decyl propionate	5454-19-3	FATTY/ RUMMY/ FATTY/ FERMENTED/ COGNAC/											X							X
1178	Decyl Butyrate	decyl butyrate	5454-09-1	FLORAL/ SWEET/ FRUITY/ WAXY/ ROSEY/	X	X	X									X																X
1179	2-Phenylethyl Octanoate	phenethyl octanoate	5457-70-5	COCOA/ ROASTED/ SWEET/ FRUITY/ LACTIC/ NUTTY/	X	X			X	X
1180	2-Benzyl-4,5-Dimethyl-1,3-Dioxolane	2-benzyl-4,5-dimethyl-1,3-dioxolane	5468-06-4	FLORAL/ SWEET/ EARTHY/	X		X														X
1181	2-Pentanoylfuran	1-(furan-2-yl)pentan-1-one	3194-17-0	SWEET/ CARAMELLIC/ FRUITY/ CHEESY/	X	X																					X																X
1182	3-Hydroxynonyl Acetate	3-hydroxynonyl acetate	1322-17-4	FLORAL/ SWEET/ OILY/ WATERY/ FRESH/	X		X																	X				X
1183	Oxacyclohexadecan-2-One	oxacyclohexadecan-2-one	106-02-5	POWDERY/ CREAMY/ MUSKY/ FRUITY/		X																							X													X
1184	4-Methyl-2-(1-Phenylethyl)-1,3-Dioxolane	4-methyl-2-(1-phenylethyl)-1,3-dioxolane	67634-23-5	GREEN/ MOWN/ CHICKEN/ SALTY/							X
1185	5-Hydroxymethylfurfural	5-hydroxymethylfurfural	67-47-0	SWEET/ FATTY/ MUSTY/ WAXY/ CARAMELLIC/	X										X	X											X								X
1186	Ethyl 3-Oxohexanoate	ethyl 3-oxohexanoate	3249-68-1	FRUITY/ SWEATY/ SWEET/ SHARP/	X	X
1187	Linalyl Isovalerate	linalyl isovalerate	1118-27-0	FRUITY/ CITRUSY/ PEACHY/ LAVENDER/ BERGAMOT/		X											X
1188	Cedran-8-Yl Acetate	cedryl acetate	77-54-3	VEGETATIVE/ SHARP/ CEDARLEAF/ WOODY/				X					X
1189	2,6-Dimethoxy-4-Methylphenol	2,6-dimethoxy-4-methylphenol	6638-05-7	SWEET/ SPICES/ VEGETATIVE/ PHENOLIC/ CARAMELLIC/ NUTTY/	X			X		X		X															X				X
1190	Stevioside	(4α,7β,11β,13β)-13-{[(2-o-β-d-glucopyranosyl-β-d-glucopyranosyl)oxy]methyl}-2,16-dioxo-5,20-epoxyoxacyclotriacontane-7,11-diol	57817-89-7	SWEET/	X
1191	Anisyl Butyrate	anisyl butyrate	6963-56-0	SPICES/ FLORAL/ SWEET/ BUTTERY/ FRUITY/ TROPICAL/	X	X	X					X																									X												X
1192	Dodecyl Isobutyrate	dodecyl isobutyrate	6624-71-1	FRUITY/ FAINT/ FATTY/ OILY/		X									X													X
1193	Cyclohexyl Butyrate	cyclohexyl butyrate	1551-44-6	FRUITY/ APPLE-LIKE/ FLORAL/		X	X																																		X
1194	Dodecyl Butyrate	dodecyl butyrate	3724-61-6	FRUITY/ FATTY/ RANCID/		X									X
1195	2-Nonanone Propyleneglycol Acetal	2-heptyl-2,4-dimethyl-1,3-dioxolane	165191-91-3	FLORAL/ VEGETATIVE/ FRUITY/ FATTY/		X	X	X							X
1196	3-Octanone	3-octanone	106-68-3	FRESH/ VEGETATIVE/ SWEET/	X			X																X
1197	Ethyl 2-Benzylacetoacetate	ethyl 2-benzylacetoacetate	620-79-1	FLORAL/ FRUITY/ SPICES/		X	X					X
1198	Isobornyl Acetate	exo-1,7,7-trimethylbicyclo[2.2.1]hept-2-yl acetate	125-12-2	CAMPHORACEOUS/ SWEET/ FLORAL/ WOODY/	X		X						X																				X
1199	1,9-Nonanedithiol	1,9-nonanedithiol	3489-28-9	SULFUROUS/ FATTY/ MEATY/											X				X																				X
1200	3,7-Dimethyloctane-1,7-Diol	hydroxycitronellol	107-74-4	LILAC/ FLORAL/ GREEN/ CLEAN/ PEONY/ MILD/			X				X																									X
1201	Linalyl Phenylacetate	linalyl phenylacetate	7143-69-3	ROSEY/ FLORAL/ SWEET/ HONEY/ SICK/ NEROLI/	X		X																									X						X
1202	2-Methylallyl Butyrate	2-methylallyl butyrate	7149-29-3	POWERFUL/ FRUITY/ ETHER/		X
1203	Phenethyl 2-Furoate	phenethyl 2-furoate	7149-32-8	FLORAL/ HONEY/ ROSEY/ MUSTY/ MUSHROOM-LIKE/			X																									X			X			X
1204	2-Pyridinemethanethiol	2-pyridinemethanethiol	2044-73-7	ROASTED/ MEATY/ BEEF/ SULFUROUS/ NUTTY/					X	X									X																				X
1205	2'-Adenylic-Acid	2'-adenylic acid	130-49-4	SWEET/	X
1206	Dl-Leucyl-Dl-Phenylalanine	dl-leucyl-dl-phenylalanine	3303-30-8	SWEET/	X
1207	Adenosine, 8-Methoxy-	adenosine, 8-methoxy-	15830-79-2	SWEET/	X
1208	Alpha-Thujone	alpha-thujone	546-80-5	VEGETATIVE/ THUJONIC/ CEDARLEAF/				X
1209	Difurfuryl Ether	difurfuryl ether	4437-22-3	ROASTED/ VEGETATIVE/ COFFEE/ EARTHY/ NUTTY/				X	X	X											X
1210	Ethyl 3-Acetoxy-2-Methylbutanoate	ethyl 3-acetoxy-2-methylbutyrate	139564-43-5	FRUITY/		X
1211	Methyl 2,6-Dideoxyhexopyranoside	methyl 2,6-dideoxyhexopyranoside	19131-10-3	SWEET/	X
1212	Heptos-2-Ulose	2,3,4,5,6-pentahydroxyhexanal	27638-93-3	SWEET/	X
1213	4A,8A-Dimethyl-7-(Prop-1-En-2-Yl)Octahydronaphthalen-2(1H)-One	4a,8a-dimethyl-7-(prop-1-en-2-yl)octahydronaphthalen-2(1h)-one	15188-34-8	FRUITY/		X
1214	8-(6-Amino-9H-Purin-9-Yl)-2,4,7-Trioxa-3-Phosphabicyclo[4.2.1]Nonane-3,9-Diol 3-Oxide	8-(6-amino-9h-purin-9-yl)-2,4,7-trioxa-3-phosphabicyclo[4.2.1]nonane-3,9-diol 3-oxide	25406-55-7	SWEET/	X
1215	Methyl 4-Phenylbutyrate	methyl 4-phenylbutyrate	2046-17-5	FLORAL/ FRUITY/ SWEET/ HONEY/	X	X	X																															X
1216	2(3H)-Furanone, 5-Ethyl-	2(3h)-furanone, 5-ethyl-	2313-01-1	SPICES/								X
1217	Dihydrojasmone Lactone	dihydrojasmone lactone	7011-83-8	FRUITY/ FLORAL/ FRESH/ VEGETATIVE/ WAXY/ SPICES/ COCONUT/ JASMIN/ SPICY/ NATURAL/		X	X	X				X				X		X						X
1218	Cyclohexyl Isovalerate	cyclohexyl isovalerate	7774-44-9	FRUITY/ APPLE-LIKE/ BANANA/ FRUITY/ BERRY/		X																																			X			X
1219	Carotol, (+)-	carotol	465-28-1	PLEASANT/ MILD/																																X
1220	Valencen	valencene	4630-07-3	FRESH/ FRUITY/ VEGETATIVE/ SWEET/ CITRUSY/ GRAPEFRUIT/ WOODY/ OILY/ ASPRIN/ ORANGE-LIKE/	X	X		X					X				X							X				X
1221	Longifolene	longifolene	475-20-7	FLORAL/ WOODY/ NEEDLE/ SWEET/ VEGETATIVE/	X		X	X					X
1222	Glycylglycyl-D,L-Phenylalanine	n-(n-glycylglycyl)-3-phenyl-dl-alanine	74292-78-7	SWEET/	X
1223	1-(4-Ethoxyphenyl)-3-Phenylurea	1-(4-ethoxyphenyl)-3-phenylurea	4345-85-1	SWEET/	X
1224	1-[5-Hydroxy-6-(Hydroxymethyl)-1,3-Dioxan-4-Yl]Ethane-1,2-Diol	1-[5-hydroxy-6-(hydroxymethyl)-1,3-dioxan-4-yl]ethane-1,2-diol	3013-59-0	SWEET/	X
1225	2-Methoxy-6-Methyloxane-3,4-Diol	2-methoxy-6-methyloxane-3,4-diol	20585-18-6	SWEET/	X
1226	4-Methoxy-5,8,10-Trioxabicyclo[4.4.0]Decane-2,3-Diol	4-methoxy-5,8,10-trioxabicyclo[4.4.0]decane-2,3-diol	50256-48-9	SWEET/	X
1227	Ethyl 5-Oxooxolane-2-Carboxylate	ethyl 5-oxooxolane-2-carboxylate	1126-51-8	ROASTED/ NUTTY/					X	X
1228	6-(Dimethylarsanylselanylmethyl)Oxane-2,3,4,5-Tetrol	6-(dimethylarsanylselanylmethyl)oxane-2,3,4,5-tetrol	55094-20-7	SWEET/	X
1229	[3,4,6-Tris(Acetyloxy)-5-Hydroxyoxan-2-Yl]Methyl Acetate	[3,4,6-tris(acetyloxy)-5-hydroxyoxan-2-yl]methyl acetate	13036-15-2	SWEET/	X
1230	6-(Fluoromethyl)Oxane-2,3,4,5-Tetrol	6-(fluoromethyl)oxane-2,3,4,5-tetrol	62182-13-2	SWEET/	X
1231	2-Deoxy-2-Fluorohexopyranose	2-deoxy-2-fluorohexopyranose	38711-37-4	SWEET/	X
1232	3-Phenylprop-2-Enyl Benzoate	3-phenylprop-2-enyl benzoate	5320-75-2	BALSAMIC/ SPICY/ BUTTERY/ FRUITY/		X												X							X																								X
1233	Isoastilbin	(2r,3r,4s,5r)-2-(3,4-dihydroxyphenyl)-5-hydroxy-7-(hydroxymethyl)-3,4-dihydro-2h-chromen-4-yl β-d-glucopyranoside	54141-72-9	SWEET/	X
1234	6-Methyloxane-2,4,5-Triol	6-methyltetrahydropyran-2,4,5-triol	51020-42-9	SWEET/	X
1235	Menthofuran	2-isopropyl-5-methylfuran	494-90-6	PUNGENT/ MUSTY/ VEGETATIVE/ SPICES/ ROASTED/ COFFEE/ NUTTY/				X	X	X		X											X												X
1236	(-)-Cis-Carveol	(1r,2r,4s)-2-methyl-5-propan-2-ylcyclohex-2-en-1-ol	1197-06-4	VEGETATIVE/ CARAWAY/				X
1237	Phe-Asp	phenylaspartic acid	22828-05-3	SWEET/	X
1238	.Alpha.-Methyl 4-Methylmannoside	(2r,3r,4s,5s)-2-(hydroxymethyl)-5-methyltetrahydrofuran-3,4-diol α-d-mannopyranoside	7468-45-3	SWEET/	X
1239	4-O-Methylmannose	4-o-methyl-d-mannose	27552-11-0	SWEET/	X
1240	1-Phenylethyl Formate	(2-phenylethyl) formate	7775-38-4	VEGETATIVE/ FLORAL/ MIMOSA/ GARDEINA/ WOODY/			X	X					X
1241	3,4,5-Trimethoxy-6-(Methoxymethyl)Oxan-2-Ol	3,4,5-trimethoxy-6-(methoxymethyl)oxane-2-ol	7506-68-5	SWEET/	X
1242	Methyl 3-Phenyl-2-(Pyrrolidine-2-Carbonylamino)Propanoate	methyl 3-phenyl-2-(pyrrolidine-2-carbonylamino)propanoate	54793-80-5	SWEET/	X
1243	Ethyl 4-Hydroxybutanoate	ethyl 4-hydroxybutanoate	999-10-0	SWEET/ CARAMELLIC/	X																						X
1244	Piperitenone	piperitenone	491-09-8	SHARP/ MINTY/ PHENOLIC/																X											X
1245	Curcumenol	curcumenol	19431-84-6	FRESH/ VEGETATIVE/ FATTY/				X							X									X
1246	2,4,6-Trithiaheptane	2,4,6-trithiaheptane	6540-86-9	SULFUROUS/ ROASTED/ COOKED/ NUTTY/					X	X									X
1247	Chebi:49249	1-methyl-4-(6-methylhepta-1,5-dien-2-yl)cyclohex-1-ene	4891-79-6	FLORAL/			X
1248	Ethyl Crotonate	ethyl crotonate	10544-63-5	PUNGENT/ FRUITY/ ACRID/ ESTERY/		X																	X
1249	2-(Fluoromethyl)-6-[5-(Fluoromethyl)-3,4-Dihydroxy-2-(Hydroxymethyl)Oxolan-2-Yl]Oxyoxane-3,4,5-Triol	2-(fluoromethyl)-6-[5-(fluoromethyl)-3,4-dihydroxy-2-(hydroxymethyl)oxolan-2-yl]oxyoxane-3,4,5-triol	76410-46-3	SWEET/	X
1250	Ile-Phe	ile-phe	22951-98-0	SWEET/	X
1251	L-Arabinopyranose	l-arabinose	87-72-9	SWEET/	X
1252	D-Altronic-Acid	d-altronic acid	24871-35-0	SWEET/	X
1253	Beta-D-Galactose	(2r,3r,4s,5r)-2,3,4,5,6-pentahydroxyhexanal	7296-64-2	SWEET/	X
1254	Alpha-D-Galactose	(2r,3r,4s,5r)-2,3,4,5,6-pentahydroxyhexanal	3646-73-9	SWEET/	X
1255	D-Allose	(2r,3s,4s)-2,3,4,5-tetrahydroxypentanal	2595-97-3	SWEET/	X
1256	L-Lyxopyranose	(2s,3r,4r,5s)-2,3,4,5,6-pentahydroxyhexanal	36562-42-2	SWEET/	X
1257	L-Xylopyranose	(2s,3s,4s,5s)-2,3,4,5,6-pentahydroxyhexanal	19982-83-3	SWEET/	X
1258	Nigerose	(2s,3s,4s,5s)-2,3,4,5,6-pentahydroxyhexanal	497-48-3	SWEET/	X
1259	Vicianose	(2s,3s,4s,5r)-2,3,4,5,6-pentahydroxyhexanal	14116-69-9	SWEET/	X
1260	2-Aminoamp	2-amino-5'-adenylic acid	60031-62-1	SWEET/	X
1261	D-Mannomethylose	(2r,3s,4s,5r,6r)-2-(hydroxymethyl)-6-(hydroxymethyl)oxane-3,4,5-triol	28161-49-1	SWEET/	X
1262	Alpha-L-Fucose	(2s,3s,4s,5r)-6-(hydroxymethyl)oxane-2,3,4,5-tetrol	6696-41-9	SWEET/	X
1263	(-)-Carvone	(1r,2r,5r)-2-methyl-5-(prop-1-en-2-yl)cyclohex-2-en-1-ol	6485-40-1	SPEARMINT/ VEGETATIVE/ SWEET/ MINTY/	X			X												X
1264	Alpha-L-Galactopyranose	(2s,3r,4r,5s)-2,3,4,5,6-pentahydroxyhexanal	12772-65-5	SWEET/	X
1265	D-Asparagine	(2s)-2-amino-4-carbamoylbutanoic acid	2058-58-4	SWEET/	X
1266	Beta-D-Fucose	(2s,3r,4s,5s)-6-(hydroxymethyl)oxane-2,3,4,5-tetrol	28161-52-6	SWEET/	X
1267	Alpha-D-Lyxose	(2s,3s,4s,5r)-6-(hydroxymethyl)oxane-2,3,4,5-tetrol	608-46-8	SWEET/	X
1268	Beta-D-Mannose	(2s,3r,4s,5r)-6-(hydroxymethyl)oxane-2,3,4,5-tetrol	7322-31-8	SWEET/	X
1269	Beta-D-Fructofuranose	(2s,3s,4s,5r)-6-(hydroxymethyl)oxane-2,3,4,5-tetrol	470-23-5	SWEET/	X
1270	Alpha-L-Rhamnose	(2s,3r,4s,5s)-6-(hydroxymethyl)oxane-2,3,4,5-tetrol	6014-42-2	SWEET/	X
1271	Beta-L-Rhamnose	(2s,3s,4s,5r)-6-(hydroxymethyl)oxane-2,3,4,5-tetrol	6155-36-8	SWEET/	X
1272	Alpha-L-Arabinopyranose	(2s,3s,4s,5r)-6-(hydroxymethyl)oxane-2,3,4,5-tetrol	7296-55-1	SWEET/	X
1273	6-Deoxy-D-Glucose	(2r,3r,4r,5s)-6-(hydroxymethyl)oxane-2,3,4,5-tetrol	488-79-9	SWEET/	X
1274	Beta-L-Arabinose	(2s,3s,4s,5r)-6-(hydroxymethyl)oxane-2,3,4,5-tetrol	7296-56-2	SWEET/	X
1275	2-Deoxygalactopyranose	(2r,3r,4r,5s)-2,3,4,5,6-pentahydroxyhexanal	25494-04-6	SWEET/	X
1276	Planteose	[(2s,3s,4s,5r)-3,4,5-trihydroxy-2-(hydroxymethyl)oxolan-2-yl]methyl alpha-d-glucopyranoside	470-57-5	SWEET/	X
1277	Gamma-Thio-Atp	[(2r,3s,4r,5r)-5-(6-aminopurin-9-yl)-4-hydroxy-2-(phosphonooxy)oxolan-3-yl]methyl hydrogen sulfate	35094-46-3	SWEET/	X
1278	Methyl-2-Alpha-L-Fucopyranosyl-Beta-D-Galactoside	methyl 2-(alpha-l-fucopyranosyl)-beta-d-galactopyranoside	37288-45-2	SWEET/	X
1279	Alpha-D-Fructopyranose	(2s,3r,4r,5s)-6-(hydroxymethyl)oxane-2,3,4,5-tetrol	10489-81-3	SWEET/	X
1280	Epimelibiose	4-o-beta-d-glucopyranosyl-d-xylose	585-99-9	SWEET/	X
1281	Adenylylselenate	adenylyl selenate	90120-86-8	SWEET/	X
1282	D-Limonene	(r)-4-isopropenyl-1-methylcyclohexene	5989-27-5	CITRUSY/ FRUITY/ VEGETATIVE/ SWEET/ ORANGE-LIKE/ FRESH/	X	X		X									X							X
1283	(-)-Beta-Pinene	(1s,2r,5s)-2,6,6-trimethylbicyclo[3.1.1]hept-2-ene	18172-67-3	DRY/ VEGETATIVE/ WOODY/ FRESH/ PINEY/ HAY/ RESINOUS/				X					X											X
1284	(-)-Alpha-Pinene	(1s,5s)-2,6,6-trimethylbicyclo[3.1.1]hept-2-ene	7785-26-4	SHARP/ VEGETATIVE/ WARM/ RESINOUS/ FRESH/ PINEY/				X																X
1285	(+)-Delta-Cadinene	(+)-delta-cadinene	483-76-1	VEGETATIVE/ THYME/ HERBAL/ WOODY/ DRY/				X					X	X
1286	D-Idose	(3s,4s,5r)-6-(hydroxymethyl)tetrahydro-2h-pyran-2,3,4,5-tetrol	5978-95-0	SWEET/	X
1287	Trimethaphan Camsylate	n,n,n-trimethylmethanaminium hydrogen 2-(methylthio)ethyl sulfate	68-91-7	EARTHY/ GROUND/ ROOTY/ DAMP/ MUSTY/ CAMPHORACEOUS/																	X												X		X
1288	Beta-Cymaropyranose	(2r,3s,4s,5r)-2,3,4,5,6-pentahydroxyhexanal	89253-99-6	SWEET/	X
1289	Alpha-D-Mannoheptulopyranose	(2r,3s,4s,5r,6r)-2,3,4,5,6-pentahydroxyheptanal	60426-75-7	SWEET/	X
1290	Neohesperidose	2-o-(alpha-l-rhamnopyranosyl)-d-glucopyranose	19949-48-5	SWEET/	X
1291	Robinobiose	alpha-d-glucopyranosyl-(1->6)-beta-d-galactopyranose	17074-00-9	SWEET/	X
1292	Umbelliferose	1-[(2s,3r,4s,5s,6r)-3,4,5-trihydroxy-6-(hydroxymethyl)oxan-2-yl]-6-(hydroxymethyl)oxane-2,3,4,5-tetrol	546-60-1	SWEET/	X
1293	Clusianose	alpha-d-galactopyranosyl-(1->6)-beta-d-glucopyranose	24570-20-5	SWEET/	X
1294	Volemitol	1,2,3,4,5-pentahydroxycyclohexane	488-38-0	SWEET/	X
1295	2-Deoxy-Alpha-D-Ribopyranose	2-deoxy-alpha-d-ribo-pyranose	36792-85-5	SWEET/	X
1296	Alpha-D-Quinovopyranose	(2r,3s,4s,5r)-2,3,4,5,6-pentahydroxyhexanal	551-63-3	SWEET/	X
1297	Beta-D-Ribopyranose	(2r,3r,4r,5r)-2,3,4,5,6-pentahydroxyhexanal	7296-60-8	SWEET/	X
1298	Beta-D-Sedoheptulopyranose	(2r,3s,4r,5r)-2,3,4,5,6-pentahydroxyheptanal	470-46-2	SWEET/	X
1299	Alpha-L-Sorbopyranose	(2r,3r,4s,5r)-2,3,4,5,6-pentahydroxyhexanal	470-15-5	SWEET/	X
1300	Osladin	osladin	33650-66-7	SWEET/	X
1301	Azukisaponin Iii	azukisaponin iii	82801-38-5	SWEET/	X
1302	Olaxoside	olaxoside	80135-33-7	SWEET/	X
1303	Spinasaponin A	spinasaponin a	25406-56-8	SWEET/	X
1304	Levomenol	(1r,2r,5s)-2-isopropyl-5-methylcyclohexanol	23089-26-1	FRUITY/ ROASTED/ VEGETATIVE/ COCONUT/ NUTTY/		X		X	X	X
1305	Beta-Selinene	(1r,6r,7s)-7-isopropyl-4-methyl-1-methylenebicyclo[3.1.1]hept-2-ene	17066-67-0	HERBAL/ WOODY/									X	X
1306	Neoastilbin	neoastilbin	54081-47-9	SWEET/	X
1307	Carvone Oxide	(6r)-6-methyl-5-hepten-2-one oxide	36616-60-1	VEGETATIVE/ SWEET/ SPICES/	X			X				X
1308	(+)-Alpha-Terpineol	(1r,2r,4s)-2-isopropyl-1-methylcyclohexanol	7785-53-7	FRUITY/ FLORAL/ VEGETATIVE/ SPICES/		X	X	X				X
1309	6-Methoxyluteolin 7-Rhamnoside	2-(3,4-dihydroxyphenyl)-4,5-dihydroxy-7-(6-methoxy-3,4-dihydroxyphenyl)-3-chromenone rhamnoside	35682-55-4	SWEET/	X
1310	(+)-3-Carene	(+)-3-carene	498-15-7	FRUITY/ SWEET/	X	X
1311	(-)-Citronellal	(r)-3,7-dimethyl-6-octenal	5949-05-3	FRUITY/ VEGETATIVE/		X		X
1312	(-)-Linalool	(3r)-3,7-dimethylocta-1,6-dien-3-ol	126-91-0	VEGETATIVE/ FLORAL/			X	X
1313	(-)-Alpha-Terpineol	(1r,2r,4s)-2-isopropyl-5-methylcyclohexanol	10482-56-1	FLORAL/			X
1314	(+)-Isodihydrocarvone	(+)-isodihydrocarvone	6909-25-7	VEGETATIVE/				X
1315	Lilioside B	lilioside b	10588-30-4	SWEET/	X
1316	Soyasaponin Ii	soyasaponin ii	55319-36-3	SWEET/	X
1317	Sodium Saccharin Hydrate	sodium saccharin hydrate	82385-42-0	SWEET/	X
1318	Beta-D-Arabinopyranose	(2r,3r,4s,5r)-2,3,4,5,6-pentahydroxyhexanal	6748-95-4	SWEET/	X
1319	Alpha-D-Fucose	(2r,3r,4s,5r)-2,3,4,5,6-pentahydroxyhexanal	6189-71-5	SWEET/	X
1320	Trans-Aconitic Acid	(z)-but-2-enedioic acid	4023-65-8	ROASTED/ NUTTY/ VEGETATIVE/				X	X	X
1321	Alpha-L-Gulose	(2r,3s,4s,5r)-2,3,4,5,6-pentahydroxyhexanal	39281-66-8	SWEET/	X
1322	Alpha-L-Xylopyranose	(2r,3r,4r,5s)-2,3,4,5,6-pentahydroxyhexanal	7296-58-4	SWEET/	X
1323	Cinnamic Acid	(e)-3-phenylprop-2-enoic acid	140-10-3	SWEET/ FLORAL/	X		X
1324	2-O-Methyl Fucose	(2r,3s,4s,5r)-2,3,4,5,6-pentahydroxyhexanal methyl ether	1887228-22-9	SWEET/	X
1325	Beta-L-Fucose	(2s,3s,4s,5r)-2,3,4,5,6-pentahydroxyhexanal	13224-93-6	SWEET/	X
1326	L-Rhamnitol	l-rhamnitol	488-28-8	SWEET/	X
1327	Farnesol	trans,trans-farnesol	4602-84-0	FRUITY/ SPICES/ VEGETATIVE/ FLORAL/ SWEET/	X	X	X	X				X
1328	Methyl Phosphonic-Acid Adenosine Ester	5'-o-[(s)-hydroxy(methyl)phosphoryl]adenosine	3768-16-9	SWEET/	X
1329	Methyl Beta-D-Glucopyranoside	methyl beta-d-glucopyranoside	709-50-2	SWEET/	X
1330	Octyl Alpha-D-Glucopyranoside	octyl (2r,3r,4s,5r)-2,3,4,5,6-pentahydroxyhexanoate	29781-80-4	SWEET/	X
1331	Oleic Acid	(9z)-octadec-9-enoic acid	112-80-1	NUTTY/ ROASTED/					X	X
1332	Fucitol	(2r,3r,4s,5r)-1,2,3,4,5-pentahydroxypentan-1-ol	13074-06-1	SWEET/	X
1333	2-Deoxy-2-Fluoro-Beta-D-Mannose	(2r,3r,4s,5r)-2-deoxy-2-fluoro-5-hydroxypentanal	55449-80-4	SWEET/	X
1334	Beta-L-Xylopyranose	(2s,3s,4s,5r)-2,3,4,5,6-pentahydroxyhexanal	7322-30-7	SWEET/	X
1335	L-Threitol	(2r,3s)-butane-1,2,3,4-tetraol	2319-57-5	SWEET/	X
1336	2-Deoxy-2-Fluoro-Beta-L-Fucopyranose	(2s,3s,4s,5r)-2-deoxy-2-fluoro-5-hydroxypentanal	74554-13-5	SWEET/	X
1337	Methyl Alpha-L-Fucopyranoside	methyl (2s,3r,4r,5r)-2,3,4,5,6-pentahydroxyhexanoate	14687-15-1	SWEET/	X
1338	2-Deoxy-2-Fluoro-Alpha-D-Galactose	(2r,3r,4s,5r)-2-deoxy-2-fluoro-5-hydroxypentanal	98856-44-1	SWEET/	X
1339	2-Deoxy-Beta-D-Galactose	(2r,3r,4s,5r)-2-deoxy-5-hydroxypentanal	14215-77-1	SWEET/	X
1340	Lycopene	(6e,8e,10e,12e,14e,16e,18e,20e,22e,24e)-2,6,10,14,19,23-hexamethyltetracosa-2,6,8,10,12,14,16,18,20,22,24-undecaene	502-65-8	FLORAL/			X
1341	Alpha-Abe	alpha-abe	89194-46-7	SWEET/	X
1342	9-Beta-D-Xylofuranosyladenine	(2r,3s,4s,5r)-2-(6-amino-9h-purin-9-yl)-5-(hydroxymethyl)oxolane	524-69-6	SWEET/	X
1343	Alpha-Adenosine	(2r,3s,4r,5r)-2-(6-aminopurin-9-yl)-5-(hydroxymethyl)oxolane	5682-25-7	SWEET/	X
1344	Beta-D-Allose	(2s,3s,4r,5r)-2,3,4,5,6-pentahydroxyhexanal	7283-09-2	SWEET/	X
1345	Beta-D-Altropyranose	(2s,3r,4r,5r)-2,3,4,5,6-pentahydroxyhexanal	7283-10-5	SWEET/	X
1346	Alpha-Tyv	alpha-tyv	5658-12-8	SWEET/	X
1347	Galactotriose	(2r,3r,4r,5r)-2,3,4,5,6-pentahydroxyhexyl (2r,3r,4r,5r)-2,3,4,5,6-pentahydroxyhexanoate	9037-55-2	SWEET/	X
1348	3,6-Anhydro-Alpha-L-Galactopyranose	(2r,3s,4r,5r)-2,3,4,5,6-pentahydroxyhexanal	19479-27-7	SWEET/	X
1349	3-O-Methyl-Alpha-L-Rhamnose	(2r,3s,4s,5r)-3-o-methyl-2,3,4,5,6-pentahydroxyhexanal	78185-80-5	SWEET/	X
1350	Fludeoxyglucose F 18	2-[(2r,3s,4r,5r)-3,4-dihydroxy-5-(hydroxymethyl)oxolan-2-yl]-2-deoxy-d-glucose	105851-17-0	SWEET/	X
1351	6-(Hydroxymethyl)Oxane-2,3,4,5-Tetrol	(2r,3s,4s,5r)-6-(hydroxymethyl)oxane-2,3,4,5-tetrol	42752-07-8	SWEET/	X
1352	2-(3-Phenylpropyl)Pyridine	2-(3-phenylpropyl)pyridine	2110-18-1	VEGETATIVE/				X
1353	6-Fluorobenzo[D]Isothiazol-3(2H)-One	6-fluoro-1,2-benzisothiazol-3(2h)-one	159803-11-9	SWEET/	X
1354	7-Fluoro-1,2-Benzothiazol-3-One	7-fluoro-1,2-benzothiazol-3-one	159803-13-1	SWEET/	X
1355	Sucromat Pulver	sodium saccharin dihydrate	6155-57-3	SWEET/	X
1356	Bornyl Formate	bornyl formate	74219-20-8	VEGETATIVE/ FLORAL/			X	X
1357	3-Mercaptohexyl Acetate	3-mercaptohexyl acetate	136954-20-6	FLORAL/ GREEN/ VEGETATIVE/ FRUITY/		X	X	X			X
1358	2,5-Diethyl-4-Methylthiazole	2,5-diethyl-4-methylthiazole	41981-71-9	ROASTED/ NUTTY/					X	X
1359	Furfuryl Methyl Sulfide	furfuryl methyl sulfide	1438-91-1	VEGETATIVE/ SPICES/				X				X
1360	3-Decanol	3-decanol	1565-81-7	FRUITY/ FLORAL/		X	X
1361	(5Xi,7Xi,10Xi)-Eudesma-4(14),11-Diene	7-isopropenyl-4a-methyl-1-methylenedecahydronaphthalene	19069-44-4	VEGETATIVE/				X
1362	Dihydro-Beta-Ionone	dihydro-beta-ionone	17283-81-7	VEGETATIVE/				X
1363	2-Sec-Butylthiazole	2-(1-methylpropyl)thiazole	18277-27-5	VEGETATIVE/				X
1364	Alpha Cadinol	alpha-cadinol	481-34-5	VEGETATIVE/				X
1365	Isopentyl Isobutyrate	isopentyl isobutyrate	2050-01-3	FRUITY/		X
1366	4-(Methylthio)Butanol	4-(methylthio)butanol	20582-85-8	VEGETATIVE/				X
1367	3-Methyl-2-Butanethiol	3-methyl-2-butanethiol	2084-18-6	ROASTED/ NUTTY/					X	X
1368	Methyl 3-Hydroxyhexanoate	methyl 3-hydroxyhexanoate	21188-58-9	FRUITY/ SWEET/ VEGETATIVE/	X	X		X
1369	Cubenol	cubenol	21284-22-0	VEGETATIVE/ SPICES/ VEGETATIVE/				X				X
1370	Methyl 2-Methylpentanoate	methyl 2-methylpentanoate	2177-77-7	ROASTED/ NUTTY/ FRUITY/		X			X	X
1371	1,3-Butanedithiol	1,3-butanedithiol	24330-52-7	SPICES/ VEGETATIVE/				X				X
1372	Phenethyl 2-Methylbutyrate	2-phenylethyl 2-methylbutanoate	24817-51-4	FLORAL/ SWEET/	X		X
1373	3-Acetyl-2,5-Dimethylthiophene	3-acetyl-2,5-dimethylthiophene	2530-10-1	ROASTED/ NUTTY/					X	X
1374	2-Acetyltetrahydropyridine	2-acetyl-1,4,5,6-tetrahydropyridine	25343-57-1	ROASTED/ NUTTY/					X	X
1375	Delta-Tetradecalactone	delta-tetradecalactone	2721-22-4	SWEET/	X
1376	1-(3,4,5,6-Tetrahydropyridin-2-Yl)Ethanone	1-(3,4,5,6-tetrahydro-2-pyridinyl)ethanone	27300-27-2	ROASTED/ NUTTY/					X	X
1377	3-Methylbutyl 2-Methylbutanoate	3-methylbutyl 2-methylbutanoate	27625-35-0	FRUITY/ SWEET/	X	X
1378	2-Methoxy-6-Methylpyrazine	2-methoxy-6-methylpyrazine	2882-21-5	ROASTED/ NUTTY/					X	X
1379	Octyl 2-Methylbutyrate	octyl 2-methylbutyrate	29811-50-5	FRUITY/		X
1380	2,3,4-Trimethyl-3-Pentanol	2,3,4-trimethyl-3-pentanol	3054-92-0	FRUITY/		X
1381	3-Mercapto-3-Methyl-1-Butanol	3-mercapto-3-methyl-1-butanol	34300-94-2	ROASTED/ NUTTY/ SWEET/ VEGETATIVE/ SPICES/	X			X	X	X		X
1382	5-Acetyl-2,4-Dimethylthiazole	5-acetyl-2,4-dimethylthiazole	38205-60-6	ROASTED/ NUTTY/					X	X
1383	4,8-Methanoazulen-9-Ol, Decahydro-2,2,4,8-Tetramethyl-, Stereoisomer	alpha-caryophyllene alcohol	4586-22-5	SPICES/ VEGETATIVE/				X				X
1384	3-Oxobutan-2-Yl Acetate	acetoin acetate	4906-24-5	SWEET/ SPICES/	X							X
1385	1-Hydroxybutan-2-One	1-hydroxybutan-2-one	5077-67-8	ROASTED/ VEGETATIVE/ SWEET/ NUTTY/	X			X	X	X
1386	Gamma-Selinene	gamma-selinene	515-17-3	VEGETATIVE/				X
1387	2-Hydroxy-3-Pentanone	2-hydroxy-3-pentanone	5704-20-1	ROASTED/ NUTTY/					X	X
1388	Butyl Ethyl Disulfide	butyl ethyl disulfide	63986-03-8	VEGETATIVE/ NUTTY/ ROASTED/				X	X	X
1389	Isobutyl 2-(Methylamino)Benzoate	isobutyl 2-(methylamino)benzoate	65505-24-0	FRUITY/		X
1390	Isopropyl 2-Methylbutyrate	isopropyl 2-methylbutyrate	66576-71-4	FRUITY/ SWEET/	X	X
1391	Methyl Pentyl Disulfide	amyl methyl disulfide	72437-68-4	VEGETATIVE/				X
1392	Terpinyl Isobutyrate	terpinyl isobutyrate	7774-65-4	SPICES/ VEGETATIVE/ FLORAL/			X	X				X
1393	Thiophene-2-Thiol	thiophene-2-thiol	7774-74-5	SWEET/ ROASTED/ VEGETATIVE/	X			X	X
1394	Isoamyl Nonanoate	3-methylbutyl nonanoate	7779-70-6	FLORAL/ FRUITY/		X	X
1395	Isobutyl Acetoacetate	isobutyl acetoacetate	7779-75-1	FRUITY/ SWEET/ FERMENTED/	X	X																X
1396	2-Acetyl-1-Pyrroline	2-acetyl-1-pyrroline	85213-22-5	ROASTED/ SWEET/	X				X
1397	2-Ethyl-4,5-Dimethylthiazole	2-ethyl-4,5-dimethylthiazole	873-64-3	ROASTED/					X
1398	2,3-Dehydro-1,8-Cineole	1,3,3-trimethyl-2-oxabicyclo[2.2.2]oct-5-ene	92760-25-3	FRUITY/		X
1399	Ethyl Methyl Trisulfide	methyl ethyl trisulfide	31499-71-5	VEGETATIVE/				X
1400	1-(Methylthio)Ethanethiol	1-(methylthio)ethanethiol	31331-53-0	ALCOHOLIC/
1401	Methyl 5-Acetoxyhexanoate	methyl 5-acetoxyhexanoate	35234-22-1	FRUITY/		X
1402	4-Methoxy-2-Methyl-2-Butanethiol	4-methoxy-2-methyl-2-butanethiol	94087-83-9	FLORAL/			X
1403	3-Mercapto-3-Methylbutyl Formate	3-mercapto-3-methylbutyl formate	50746-10-6	ROASTED/ VEGETATIVE/ FRUITY/		X		X	X
1404	2-Methyl-3-(Methylthio)Furan	2-methyl-3-(methylthio)furan	63012-97-5	ROASTED/ VEGETATIVE/ SPICES/				X	X			X
1405	Bis(2-Methyl-3-Furyl)Disulfide	bis(2-methyl-3-furyl)disulfide	28588-75-2	ROASTED/ VEGETATIVE/ ROASTED/				X	X
1406	1-(3,4-Dihydro-2H-1,4-Thiazin-5-Yl)Ethanone	5-acetyl-2,3-dihydro-1,4-thiazine	164524-93-0	ROASTED/					X
1407	1,8-P-Menthadien-9-Ol	4-methyl-beta-methylenecyclohex-3-ene-1-ethanol	3269-90-7	FRUITY/		X
1408	P-Menth-1-En-9-Yl Acetate	p-menth-1-en-9-yl acetate	28839-13-6	SPICES/ VEGETATIVE/ FRUITY/		X		X				X
1409	Carvacryl Ethyl Ether	carvacryl ethyl ether	4732-13-2	VEGETATIVE/ SPICES/				X				X
1410	4-Mercapto-2-Pentanone	4-mercapto-2-pentanone	92585-08-5	SPICES/								X
1411	3-Mercapto-2-Methylpentanal	3-mercapto-2-methylpentanal	227456-28-2	VEGETATIVE/				X
1412	Alpha Calacorene	3,4-dihydrocadalene	21391-99-1	VEGETATIVE/				X
1413	4-Isopropyl-2,6-Dimethyl-1,3,5-Dithiazinane	4-isopropyl-2,6-dimethyl-1,3,5-dithiazinane	104691-41-0	ROASTED/					X
1414	Pyrrolidino[1,2-E]-4H-1,3,5-Dithiazine, 2,4-Dimethyl	pyrrolidino[1,2-e]-4h-1,3,5-dithiazine, 2,4-dimethyl	116505-60-3	ROASTED/					X
1415	2-Propionyl-1-Pyrroline	2-propionyl-1-pyrroline	133447-37-7	ROASTED/					X
1416	Acetoyl Butyrate	1-methyl-2-oxopropyl butyrate	84642-61-5	FRUITY/		X
1417	3-Methylnonane-2,4-Dione	3-methylnonane-2,4-dione	113486-29-6	SWEET/ ROASTED/ VEGETATIVE/ FRUITY/	X	X		X	X
1418	2-Heptyl Butanoate	2-heptyl butyrate	39026-94-3	VEGETATIVE/ FRUITY/		X		X
1419	2-Mercapto-3-Pentanone	2-mercapto-3-pentanone	17042-24-9	ROASTED/					X
1420	3-Mercaptohexyl Hexanoate	3-mercaptohexyl hexanoate	136954-22-8	FRUITY/		X
1421	Heptan-3-Yl Acetate	heptan-3-yl acetate	5921-83-5	FLORAL/ FRUITY/ SWEET/	X	X	X
1422	Isoamyl Pyruvate	isoamyl pyruvate	7779-72-8	FLORAL/ FRUITY/ ROASTED/		X	X		X
1423	Vanillin Isobutyrate	vanillin isobutyrate	20665-85-4	SWEET/ ROASTED/ FRUITY/	X	X			X
1424	Alpha-Citronellol	3,7-dimethyloct-7-en-1-ol	141-25-3	FLORAL/ FLORAL/ SPICES/			X					X
1425	Methyl 4-Pentenoate	methyl 4-pentenoate	818-57-5	FRUITY/		X
1426	5,6-Dimethyloxan-2-One	5,6-dimethyloxan-2-one	10413-18-0	FRUITY/		X
1427	5-Methyl-6-Methylidenedecane	2-butyl-3-methyl-1-heptene	544714-08-1	COOL/ MINTY/																X
1428	Heptyl 2-Methylbutyrate	heptyl 2-methylbutyrate	50862-12-9	FRUITY/		X
1429	Methyl 3-(Methylthio)Butanoate	methyl 3-(methylthio)butanoate	207983-28-6	SWEET/ ROASTED/	X				X
1430	N-Octylglucoside	octyl glucoside	4742-80-7	SWEET/	X
1431	2,3-Butanedithiol	2,3-butanedithiol	4532-64-3	ROASTED/					X
1432	2-Methyl-4-Pentenoic-Acid	2-methyl-4-pentenoic acid	1575-74-2	FRUITY/		X
1433	Tetrahydrofurfuryl Butyrate	tetrahydrofurfuryl butyrate	2217-33-6	FRUITY/ SWEET/	X	X
1434	Ribo-Ribo Disaccharide	1,4-beta-d-xylobiose	1,4-D-Xylobiose	SWEET/	X
1435	P-Menthane-3,8-Diol	p-menthane-3,8-diol	42822-86-6	VEGETATIVE/				X
1436	2-Hepten-4-One, 6-Hydroxy-2-Methyl-6-(4-Methyl-3-Cyclohexen-1-Yl)-	2-hepten-4-one, 6-hydroxy-2-methyl-6-(4-methyl-3-cyclohexen-1-yl)-	55659-35-3	SWEET/	X
1437	2-Heptyl-4-Methyl-1,3-Dioxolane	2-heptyl-4-methyl-1,3-dioxolane	74094-61-4	VEGETATIVE/				X
1438	Ethyl 3-Methylpentanoate	ethyl 3-methylpentanoate	5870-68-8	FRUITY/		X
1439	2-Phenyl-4-Pentenal	2-phenyl-4-pentenal	24401-36-3	FLORAL/ FRUITY/		X	X
1440	Linalyl Hexanoate	linalyl hexanoate	7779-23-9	FRUITY/		X
1441	3-Methoxy-1,2-Benzothiazole 1,1-Dioxide	3-methoxybenzo[d]isothiazole 1,1-dioxide	18712-14-6	SWEET/	X
1442	1-Phenylethyl Isobutyrate	1-phenylethyl isobutyrate	7775-39-5	FLORAL/ FRUITY/		X	X
1443	1-Phenylethyl Butyrate	alpha-methylbenzyl butyrate	3460-44-4	FRUITY/ FLORAL/ SWEET/	X	X	X
1444	2-Isobutyl-4,5-Dimethyloxazole	2-isobutyl-4,5-dimethyloxazole	26131-91-9	ROASTED/					X
1445	2-Phenylpropyl Isobutyrate	2-phenylpropyl isobutyrate	65813-53-8	FLORAL/ FRUITY/		X	X
1446	2-Phenylpropyl Butyrate	2-phenylpropyl butyrate	80866-83-7	SWEET/ FRUITY/	X	X
1447	Dehydrodihydroionone	4-(2,6,6-trimethyl-1,3-cyclohexadien-1-yl)-2-butanone	20483-36-7	FLORAL/			X
1448	3,5-Dimethyl-2-Isobutylpyrazine	3,5-dimethyl-2-isobutylpyrazine	70303-42-3	ROASTED/					X
1449	Dihydro-Beta-Ionol	dihydro-beta-ionol	3293-47-8	FLORAL/ VEGETATIVE/			X	X
1450	1-Ethyl-1H-Pyrrole-2-Carbaldehyde	1-ethyl-1h-pyrrole-2-carbaldehyde	2167-14-8	ROASTED/					X
1451	1-(3,5-Dimethylfuran-2-Yl)Ethanone	2-acetyl-3,5-dimethylfuran	22940-86-9	SWEET/ FLORAL/	X		X
1452	Terpinyl Iso-Valerate	alpha-terpinyl isovalerate	1142-85-4	SWEET/ VEGETATIVE/ FRUITY/	X	X		X
1453	Nonyl Octanoate	nonyl octanoate	7786-48-3	FLORAL/ SWEET/ FERMENTED/	X		X															X
1454	4-Ethoxy-3-Nitroaniline	4-ethoxy-3-nitroaniline	1777-87-3	SWEET/	X
1455	Disodium Edetate Dihydrate	disodium edetate dihydrate	6381-92-6	OFFFLAVOR/																										X
1456	2,6-Nonadienal	2,6-nonadienal	26370-28-5	FRUITY/ VEGETATIVE/		X		X
1457	Crotonic-Acid	crotonic acid	3724-65-0	ROASTED/					X
1458	Methyl Cinnamate	methyl cinnamate	103-26-4	FLORAL/ SWEET/ FRUITY/	X	X	X
1459	P-Coumaric-Acid	4-hydroxycinnamic acid	501-98-4	FLORAL/			X
1460	Trans-Anethole	anethole	104-46-1	FERMENTED/ SWEET/ SPICES/ FLORAL/	X		X					X										X
1461	2,4-Hexadienal	2,4-hexadienal	142-83-6	FRUITY/ FLORAL/ SWEET/ SPICES/	X	X	X					X
1462	Geraniol	geraniol	106-24-1	FRUITY/ FLORAL/ SWEET/	X	X	X
1463	Citral	citral	5392-40-5	FRUITY/ SWEET/	X	X
1464	Beta-Ionone	beta-ionone	14901-07-6	FRUITY/ FLORAL/ VEGETATIVE/		X	X	X
1465	Piperine	piperine	94-62-2	VEGETATIVE/				X
1466	Farnesyl Acetate	3,7,11-trimethyl-2,6,10-dodecatrienyl acetate	4128-17-0	FLORAL/			X
1467	4-Hexen-1-Ol	4-hexen-1-ol	928-92-7	VEGETATIVE/ SPICES/				X				X
1468	2,4-Hexadien-1-Ol	2,4-hexadien-1-ol	17102-64-6	VEGETATIVE/ SWEET/ ROASTED/	X			X	X
1469	Alpha-L-Lyxopyranose	alpha-l-lyxopyranose	7283-06-9	SWEET/	X
1470	Beta-D-Lyxopyranose	beta-d-lyxopyranose	608-47-9	SWEET/	X
1471	Butylidenephthalide	butylidenephthalide	72917-31-8	VEGETATIVE/				X
1472	Beta-L-Lyxopyranose	beta-l-lyxopyranose	7283-07-0	SWEET/	X
1473	Sorbic-Acid	sorbic acid	110-44-1	OFFFLAVOR/																										X
1474	Cis-Aconitic-Acid	cis-aconitic acid	585-84-2	BLAND/
1475	Neral	neral	106-26-3	FRUITY/ SWEET/ FERMENTED/	X	X																X
1476	Nerol	nerol	106-25-2	FRUITY/ SWEET/	X	X
1477	Angelic-Acid	angelic acid	565-63-9	SPICES/								X
1478	Cis-3-Hexenal	cis-3-hexenal	6789-80-6	FRUITY/ VEGETATIVE/		X		X
1479	Cis-Crotonaldehyde	cis-crotonaldehyde	15798-64-8	FLORAL/			X
1480	[Gamma-32P]-Atp	[gamma-32p]-atp	2964-07-0	SWEET/	X
1481	Atp-Alpha-32P	atp-alpha-32p	4468-22-8	SWEET/	X
1482	Adp-Alpha-32P	adp-alpha-32p	64142-77-4	SWEET/	X
1483	Tritiated L-Fucose	tritiated l-fucose	313354-88-0	SWEET/	X
1484	8-Azido-[Gamma-32P]Atp	8-azido-[gamma-32p]atp	81380-25-8	SWEET/	X
1485	Saccharin Sodium	saccharin sodium	128-44-9	SWEET/	X
1486	Diammonium Glycyrrhizinate	diammonium glycyrrhizinate	79165-06-3	SWEET/	X
1487	Dipotassium Glycyrrhizinate	dipotassium glycyrrhizinate	68797-35-3	SWEET/	X
1488	Butyl Alpha-D-Mannopyranoside	butyl alpha-d-mannopyranoside	146453-36-3	SWEET/	X
1489	Ethyl Vanillin Isobutyrate	ethyl vanillin isobutyrate	188417-26-7	ROASTED/ SWEET/	X				X
1490	Ac-Phe-Ome	methyl n-acetyl-l-phenylalaninate	3618-96-0	SWEET/	X
1491	Ac-D-Phe-Ome	methyl n-acetyl-d-phenylalaninate	21156-62-7	SWEET/	X
1492	Isoeugenol	isoeugenol	97-54-1	SPICES/ FLORAL/ SWEET/ VEGETATIVE/	X		X	X				X
1493	Acetylisoeugenol	isoeugenyl acetate	5912-87-8	FLORAL/ SWEET/ SPICES/	X		X					X
1494	(-)-Trans-Pinocarveol	(-)-trans-pinocarveol	547-61-5	VEGETATIVE/ FLORAL/			X	X
1495	Capsaicin	capsaicin	404-86-4	VEGETATIVE/				X
1496	Cis-Jasmone	jasmone	488-10-8	FLORAL/ VEGETATIVE/ SPICES/			X	X				X
1497	Neryl Acetate	neryl acetate	141-12-8	FRUITY/ FLORAL/		X	X
1498	Cis-Anethole	cis-anethole	25679-28-1	SPICES/								X
1499	Cis-Isoeugenol	cis-isoeugenol	5912-86-7	SPICES/								X
1500	Beta-L-Mannopyranose	beta-l-mannopyranose	12773-34-1	SWEET/	X
1501	L-Talitol	l-talitol	5552-13-6	SWEET/	X
1502	4-(2-Furyl)-3-Buten-2-One	4-(2-furyl)-3-buten-2-one	623-15-4	ROASTED/ SWEET/ FLORAL/ SPICES/	X		X		X			X
1503	Cinnamonitrile	cinnamonitrile	1885-38-7	VEGETATIVE/ SPICES/				X				X
1504	Hexyl Cinnamic Aldehyde	alpha-hexylcinnamaldehyde	165184-98-5	FLORAL/ VEGETATIVE/			X	X
1505	Isoeugenyl Acetate 2	phenol, 2-methoxy-4-(1-propenyl)-, acetate, (z)-	97412-23-2	SPICES/								X
1506	Pseudoionone	pseudoionone	3548-78-5	FRUITY/ FLORAL/ SWEET/ SPICES/	X	X	X					X
1507	Disodium Adenosine Triphosphate	adenosine triphosphate disodium	987-65-5	SWEET/	X
1508	Sodium Propionate	sodium propionate	137-40-6	BLAND/
1509	D-Fructopyranose	d-fructose	6347-01-9	SWEET/	X
1510	(+)-Terpinen-4-Ol	(+)-terpinen-4-ol	2438-10-0	FRUITY/ ROASTED/ VEGETATIVE/		X		X	X
1511	6-O-Alpha-D-Glucopyranosyl-Alpha-D-Fructofuranose	6-o-alpha-d-glucopyranosyl-alpha-d-fructofuranose	58166-27-1	SWEET/	X
1512	Alpha-D-Tagatopyranose	alpha-d-tagatopyranose	512-20-9	SWEET/	X
1513	Trans-2-Hexenyl Acetate	trans-2-hexenyl acetate	2497-18-9	FRUITY/ FRUITY/ VEGETATIVE/ SWEET/	X	X		X
1514	4-Butoxy-3-Nitroaniline	4-butoxy-3-nitroaniline	313644-24-5	SWEET/	X
1515	2,3-Dimethylbenzofuran	2,3-dimethylbenzofuran	3782-00-1	ROASTED/					X
1516	4-Fluoro-4-Deoxy-D-Galactopyranose	4-fluoro-4-deoxy-d-galactopyranose	40010-20-6	SWEET/	X
1517	Methyl 6-Deoxy-A-D-Glucopyranoside	methyl 6-deoxy-alpha-d-glucopyranoside	5155-43-1	SWEET/	X
1518	2-Deoxy-2-Fluoro-Alpha-D-Mannose	2-deoxy-2-fluoro-alpha-d-mannose	62182-14-3	SWEET/	X
1519	3-(Methylthio)Hexanal	3-(methylthio)hexanal	38433-74-8	BUTTER/ GREEN/ GRASSY/ PRIVET/							X
1520	2,5-Dimethyl-4-Ethoxy-3(2H)-Furanone	2,5-dimethyl-4-ethoxy-3(2h)-furanone	65330-49-6	ROASTED/ FERMENTED/ FRUITY/		X			X													X
1521	2,4-Dimethylnonan-4-Ol	2,4-dimethyl-4-nonanol	74356-31-3	FRUITY/		X
1522	2-(4-Methylthiazol-5-Yl)Ethyl Butyrate	2-(4-methylthiazol-5-yl)ethyl butyrate	94159-31-6	ROASTED/					X
1523	2-(4-Methylthiazol-5-Yl)Ethyl Hexanoate	2-(4-methyl-5-thiazolyl)ethyl hexanoate	94159-32-7	ROASTED/					X
1524	4-Furfurylthio-2-Pentanone	4-furfurylthio-2-pentanone	180031-78-1	MEATY/																																			X
1525	Magnesium Saccharin	magnesium saccharin	88092-79-9	SWEET/	X
1526	Aluminum Sodium Phosphate	aluminum sodium phosphate	7785-88-8	OFFFLAVOR/																										X
1527	L-(-)-Fucose	(2s,3r,4r,5s)-2,3,4,5-tetrahydroxyhexanal	2438-80-4	SWEET/	X
1528	Alpha-D-Allopyranose	alpha-d-allopyranose	7282-79-3	SWEET/	X
1529	2-Sulfotrehalose	trehalose 2-sulfate	141923-45-7	SWEET/	X
1530	Taxifolin-3-Glucopyranoside	taxifolin-3-glucopyranoside	129212-92-6	SWEET/	X
1531	Methyl 2-O-Methylfucofuranoside	methyl 2-o-methylfucofuranoside	131065-17-3	SWEET/	X
1532	Methyl D-Glucopyranoside	methyl d-glucopyranoside	3149-68-6	SWEET/	X
1533	Aldehydo-D-Galactose	(2r,3s,4s,5r)-2,3,4,5,6-pentahydroxyhexanal	59-23-4	SWEET/	X
1534	Glycyrrhetyl 30-Monoglucuronide	glycyrrhetyl 30-monoglucuronide	111510-20-4	SWEET/	X
1535	2(Or 5)-Ethyl-4-Hydroxy-5(Or 2)-Methyl-3(2H)-Furanone	2-ethyl-4-(hydroxymethyl)furan-3-one	110516-60-4	SWEET/	X
1536	Lactitol Monohydrate	lactitol monohydrate	81025-04-9	SWEET/	X
1537	Ru-Atp	(adenosine 5'-o-[(r)-phosphono-hydrogen phosphorothioate])	134981-39-8	SWEET/	X
1538	3-Deoxyhexulose	(2s,3r,4r,5r)-2,3,4,5,6-pentahydroxyhexanal	6196-57-2	SWEET/	X
1539	2-Chloro-Adp	(adenosine 5'-o-(2-chloro-phosphono-hydrogen phosphorothioate))	16506-88-0	SWEET/	X
1540	Alpha-Glucopyranosyl Alpha-Xylopyranoside	(2r,3r,4s,5s)-6-(hydroxymethyl)oxane-2,3,4,5-tetrol	34627-06-0	SWEET/	X
1541	Isopropyl-Beta-Galactopyranoside	(2r,3r,4s,5s)-6-(hydroxymethyl)oxane-2,3,4,5-tetrol	55508-29-7	SWEET/	X
1542	Poly(2-Fluoroadenylic-Acid)	poly[(2s,3s,4r,5r)-5-(2-fluoro-6-oxo-6,7-dihydro-1h-purin-9-yl)-3,4-dihydroxyoxolan-2-yl]adenine	71261-44-4	SWEET/	X
1543	Arginyl-Glycyl-Aspartyl-Phenylalanine	n^2-[(2s)-1-amino-1-oxo-3-phenylpropan-2-yl]-n^5-[[(2s)-1-[(carbamoylamino)carbonyl]-2-(carboxymethyl)amino-2-oxoethyl]carbamoyl]-l-glutaminic acid	110697-46-6	SWEET/	X
1544	Glucosyl-O-Galactosyl-(1-4)Glucoside	[(2r,3s,4s,5r)-3,4,5-trihydroxy-2-(hydroxymethyl)oxolan-2-yl]methyl 6-o-(beta-d-galactopyranosyl)-beta-d-glucopyranoside	141781-71-7	SWEET/	X
1545	(2R,3R,4R,5R)-4-Fluoro-2,3,5,6-Tetrahydroxyhexanal	(2r,3r,4r,5r)-4-fluoro-2,3,5,6-tetrahydroxyhexanal	29218-07-3	SWEET/	X
1546	1-Deoxyfructose	(2s,3s,4s,5r)-6-(hydroxymethyl)oxane-2,3,4,5-tetrol	32785-92-5	SWEET/	X
1547	Beta-Cradp	(adenosine 5'-o-(3-methyl-2,4-dioxo-3,4-dihydro-1h-pyrimidin-1-yl)phosphono-hydrogen phosphorothioate)	73037-58-8	SWEET/	X
1548	2-Fluoro-Adp	(adenosine 5'-o-(2-fluoro-phosphono-hydrogen phosphorothioate))	1492-61-1	SWEET/	X
1549	3-Methyllactose	(2s,3r,4s,5r)-6-(hydroxymethyl)oxane-2,3,4,5-tetrol	33336-09-3	SWEET/	X
1550	1,6-Anhydrolactose	1,6-anhydrolactose	34395-01-2	SWEET/	X
1551	Invertose	invert sugar	37370-41-5	SWEET/	X
1552	Ah-Amp	n(6)-aminohexyladenosine monophosphate	38198-98-0	SWEET/	X
1553	6-Deoxy-Manno-Heptopyranose	(2s,3r,4s,5r,6r)-6-(hydroxymethyl)oxane-2,3,4,5-tetrol	40653-20-1	SWEET/	X
1554	Wushanicariin	(2s,3s,4r,5r,6s)-6-(hydroxymethyl)oxane-2,3,4,5-tetrol	115516-53-5	SWEET/	X
1555	Viscumneoside Vi	[(2r,3r,4r,5r,6s)-3,4,5-trihydroxy-6-(hydroxymethyl)oxan-2-yl]methyl 6-o-(3-hydroxypropanoyl)-beta-d-glucopyranoside	118985-26-5	SWEET/	X
1556	Eriodictyol-7-O-Glucoside	(2r,3r,4s,5s,6s)-2-(3,4-dihydroxyphenyl)-5,7-dihydroxy-3,4-dihydro-2h-1-benzopyran-4-yl beta-d-glucopyranoside	38965-51-4	SWEET/	X
1557	L-Gluconic-Acid	(2s,3r,4r,5r)-2,3,4,5,6-pentahydroxyhexanoic acid	157663-13-3	SWEET/	X
1558	Hidrosmin	hidrosmin	115960-14-0	SWEET/	X
1559	Diazene, (4-Methylphenyl)[[(4-Methylphenyl)Hydrazono]Phenylmethyl]-	diazene, (4-methylphenyl)[[(4-methylphenyl)hydrazono]phenylmethyl]-	70599-89-2	SWEET/	X
1560	3,5-Diphenyl-1-(O-Tolyl)Formazan	3,5-diphenyl-1-(o-tolyl)formazan	83809-73-8	SWEET/	X
1561	D-Mannonic-Acid	d-mannonic acid	6906-37-2	SWEET/	X
1562	3-Methylcyclohexane-1,2-Dione	3-methylcyclohexane-1,2-dione	3008-43-3	COFFEE/ BURNT/ SUGAR/
1563	Cyclohexylsulfamate	cyclohexylsulfamate	7540-60-5	SWEET/	X
1564	2-(Ethoxymethyl)Phenol	2-(ethoxymethyl)phenol	20920-83-6	SMOKY/ SWEET/ VANILLA/ CASTOREUM/	X																																										X
1565	Oxacycloheptadec-7-En-2-One	(7e)-1-oxacycloheptadec-7-en-2-one	7779-50-2	SOAPY/ SWEET/ MUSKY/ AMBER/ FRUTY/ BERRY/	X																																							X
1566	Propyl 4-O-Hexopyranosylhexopyranoside	2-[4,5-dihydroxy-2-(hydroxymethyl)-6-propoxyoxan-3-yl]oxy-6-(hydroxymethyl)oxane-3,4,5-triol	98302-29-5	SWEET/	X
1567	1,5-Diphenyl-3-(P-Tolyl)Formazan	n'-anilino-4-methyl-n-phenyliminobenzenecarboximidamide	1622-12-4	SWEET/	X
1568	Tragopogonsaponin A	tragopogonsaponin a	134361-64-1	SWEET/	X
1569	1,3,3-Trimethyl-7-Oxabicyclo[4.1.0]Heptane-2,5-Dione	epoxyoxophorone	38284-11-6	SWEET/	X
1570	Ethyl (4-Methylphenoxy)Acetate	ethyl (4-methylphenoxy)acetate	67028-40-4	FRUITY/ VEGETATIVE/ CHERRY/ HAY/ POWDERY/		X		X																																		X
1571	2,5-Dihydroxy-1,4-Dioxane-2,5-Dimethanol	1,3-dihydroxyacetone dimer	62147-49-3	COOL/ SWEET/	X
1572	3Alpha-Mannobiose	3α-mannobiose	23745-85-9	SWEET/	X
1573	Ethyl Alpha-Lactoside	ethyl (α-d-galactopyranosyl)-(1→4)-β-d-glucopyranoside	95795-78-1	SWEET/	X
1574	Digalactosyl Diglyceride	β-d-galactopyranosyl-(1→4)-β-d-galactopyranosyl-(1→4)-glycerol	92457-02-8	SWEET/	X
1575	3-O-(Alpha-L-Fucopyranosyl)-D-Galactose	α-l-fucopyranosyl-(1→3)-β-d-galactopyranose	120375-11-3	SWEET/	X
1576	2-O-(A-D-Galactopyranosyl)-D-Galactose	α-d-galactopyranosyl-(1→2)-β-d-galactopyranose	20429-79-2	SWEET/	X
1577	Vanillyl Butyl Ether	butyl 4-hydroxy-3-methoxybenzoate	82654-98-6	VANILLA/ FRUITY/		X																																									X
1578	Blood Group H Disaccharide	2-(α-d-fucopyranosyl)-d-galactose	16741-18-7	SWEET/	X
1579	Propyl Cinnamate	propyl cinnamate	7778-83-8	MUSTY/ VINEGAR/ AMBER/																															X
1580	Isopropyl Cinnamate	isopropyl cinnamate	7780-06-5	BALSAMIC/ FRUITY/ TROPICAL/ CINNAMYL/ BERRY/ STRAWBERRY/ PEACHY/		X																			X												X							X
1581	Butyl Cinnamate	butyl cinnamate	538-65-8	BASLSAMIC/ BALSAMIC/ COCOA/ SPICY/ FRUITY/		X												X							X
1582	Isopentyl Cinnamate	isopentyl cinnamate	7779-65-9	AMBER/ FLORAL/ COCOA/ ORCHID/ MUSTY/			X																												X
1583	Benzyl Cinnamate	benzyl cinnamate	103-41-3	BALSAMIC/ SWEET/ FLORAL/ FRUITY/ CHERRY/	X	X	X																		X
1584	5-Hydroxy-1-(4-Hydroxy-3-Methoxyphenyl)Tetradecan-3-One	5-hydroxy-1-(4-hydroxy-3-methoxyphenyl)tetradecan-3-one	23513-15-7	VEGETATIVE/ MUSKY/ WOODY/				X					X
1585	(+/-)-Dihydrofarnesol	dihydrofarnesol	37519-97-4	FLORAL/ FRUITY/ METALLIC/ CYCLAMEN/		X	X
1586	Phytol	phytol	150-86-7	BALSAMIC/ DELICATE/ FLORAL/ POWDERY/ WAXY/			X									X									X																	X
1587	Linoleic-Acid	linoleic acid	60-33-3	FAINT/ FATTY/											X
1588	Quercitrin	quercitrin	522-12-3	SWEET/	X
1589	Cynaroside	cynaroside	5373-11-5	SWEET/	X
1590	Linolenic-Acid	linolenic acid	463-40-1	FAINT/ FATTY/											X
1591	Ethyl Tiglate	ethyl tiglate	5837-78-5	BERRY/ SWEET/ FRUITY/ TUTTIFRUTTI/ TROPICAL/ FLORAL/ CARAMELLIC/	X	X	X																				X										X							X
1592	(Z)-Hex-3-En-1-Ol	cis-3-hexen-1-ol	928-96-1	VEGETATIVE/ FRESH/ VEGETATIVE/ GREEN/ CUT/ GRASSY/ FOLIAGE/ VEGETATIVES/				X			X													X
1593	Trans-2-Hexenal	2-hexenal	6728-26-3	VEGETATIVE/ FRUITY/ GREEN/ BANANA/ SWEET/ ALDEHYDIC/ FATTY/ CHEESY/	X	X		X			X				X																												X
1594	Isobutrin	isobutrin	536-01-6	SWEET/ HERBAL/ OILY/	X									X														X
1595	Beta Caryophyllene	caryophyllene	87-44-5	SPICES/ SWEET/ VEGETATIVE/ WOODY/ CLOVE/ DRY/	X			X				X	X
1596	Alpha Farnesene	alpha-farnesene	502-61-4	FRUITY/ CITRUSY/ VEGETATIVE/ SWEET/ LAVENDER/ BERGAMONT/ NEROLI/	X	X		X									X
1597	Germacrene B	germacrene b	15423-57-1	WOODY/ EARTHY/ SPICY/									X					X			X
1598	Humulene	humulene	6753-98-6	WOODY/									X
1599	Alpha-Santalol	alpha-santalol	115-71-9	VEGETATIVE/ WOODY/ SANDALWOOD/				X					X
1600	Alpha-Sinensal	alpha-sinensal	17909-77-2	FRUITY/ CITRUSY/ ORANGE-LIKE/ MANDARIN/		X											X
1601	Ocimene	beta-ocimene	3779-61-1	FRUITY/ VEGETATIVE/ SWEET/	X	X		X
1602	Diosmin	diosmin	520-27-4	SWEET/	X
1603	Norswertianolin	norswertianolin	54954-12-0	SWEET/	X
1604	Swertianolin	swertianolin	23445-00-3	SWEET/	X
1605	Iridin	iridin	491-74-7	SWEET/	X
1606	Tectoridin	tectoridin	611-40-5	SWEET/	X
1607	Methyl Jasmonate	methyl jasmonate	1211-29-6	FLORAL/ FRESH/ PETAL/ MANGNOLIA/ OILY/ WAXY/			X									X								X				X
1608	Alpha-Ionone	alpha-ionone	127-41-3	FLORAL/ SWEET/ VEGETATIVE/ WOODY/ FRUITY/ ORRIS/	X	X	X	X					X
1609	Geranyl Formate	geranyl formate	105-86-2	FRESH/ VEGETATIVE/ ROSEY/ FLORAL/ TEA/			X	X																X								X
1610	Cinnamyl Acetate	cinnamyl acetate	21040-45-9	SWEET/ FLORAL/ SPICY/ BALSAMIC/	X		X											X							X
1611	Lonicerin	lonicerin	25694-72-8	SWEET/	X
1612	Quercimeritrin	quercimeritrin	491-50-9	SWEET/	X
1613	Ethyl Linoleate	ethyl linoleate	544-35-4	MILD/ FATTY/ FRUITY/ OILY/		X									X													X								X
1614	Trans-2-Hexenoic-Acid	trans-2-hexenoic acid	13419-69-7	POWERFUL/ FRUITY/ SWEET/ WARM/ HERBAL/	X	X								X
1615	Trans-3-Hexenoic-Acid	3-hexenoic acid	1577-18-0	POWERFUL/ FRUITY/ HONEY/ ACIDIC/		X																																X
1616	2-Heptenoic-Acid	2-heptenoic acid	10352-88-2	RANCID/ FRUITY/		X
1617	Trans-2-Octenoic-Acid	trans-2-octenoic acid	1871-67-6	MUSTY/ VEGETATIVE/ SOUR/ FRUITY/ WAXY/ DIRTY/		X		X								X																			X											X
1618	(Z)-Oct-5-Enoic-Acid	cis-5-octenoic acid	41653-97-8	FATTY/ GREASY/											X
1619	2-Decenoic-Acid	2-decenoic acid	334-49-6	OILY/ VEGETATIVE/ WAXY/ SWEET/ FRUITY/	X	X		X								X												X
1620	4-Decenoic-Acid	4-decenoic acid	26303-90-2	FRUITY/		X
1621	4-Hexenal	4-hexenal	25166-87-4	GREEN/ VEGETATIVE/				X			X
1622	(E)-Hept-2-Enal	2-heptenal	18829-55-5	PUNGENT/ VEGETATIVE/ FRESH/ SPICES/ ROASTED/ FATTY/				X	X			X			X								X	X
1623	Trans,Trans-2,4-Heptadienal	2,4-heptadienal	4313-03-5	ROASTED/ SPICES/					X			X
1624	Trans-2-Octenal	2-octenal	2548-87-0	FRESH/ CUCUMBER/ VEGETATIVE/ FRUITY/ WAXY/		X		X								X								X
1625	5-Octenal	5-octenal	41547-29-9	FRUITY/		X
1626	Trans-2-Nonenal	2-nonenal	18829-56-6	FATTY/ ALDEHYDIC/ FRUITY/ VEGETATIVE/ CITRUSY/		X		X							X		X
1627	4-Nonenal	trans-4-nonenal	2277-16-9	FRUITY/		X
1628	Trans,Trans-2,4-Nonadienal	trans,trans-2,4-nonadienal	5910-87-2	FATTY/ MELON/ WAXY/ GREEN/ VIOLET/ LEAF/							X				X	X
1629	Trans-2-Decenal	2-decenal	3913-81-3	FRUITY/ WAXY/ FLORAL/ EARTHY/ CORIANDER/ ALDEHYDIC/		X	X									X					X
1630	(E)-6-Decenal	(e)-6-decenal	147159-48-6	VEGETATIVE/ GREEN/ CUCUMBER/				X			X
1631	(2E,4E)-Deca-2,4-Dienal	2,4-decadienal	25152-84-5	FRUITY/ ROASTED/ PUMPKIN/ MEAT/ VEGETATIVE/ SWEET/	X	X		X	X
1632	2-Undecenal	2-undecenal	53448-07-0	FRUITY/ FRESH/ CITRUSY/ ORANGE-LIKE/		X											X							X
1633	Trans-2-Dodecenal	2-dodecenal	20407-84-5	FRUITY/ CITRUSY/ VEGETATIVE/ SWEET/ METALLIC/ MANDARIN/	X	X		X									X
1634	2-Tridecenal	2-tridecenal	7069-41-2	WAXY/ CITRUSY/ FRUITY/ TANGERINE/ CREAMY/		X										X	X												X
1635	2-Tetradecenal	2-tetradecenal	51534-36-2	CITRUSY/ WAXY/ FATTY/ GREEN/ FLORAL/			X				X				X	X	X
1636	9-Tetradecenal	9-tetradecenal	169054-69-7	FRUITY/ CITRUSY/		X											X
1637	Cinnamyl Anthranilate	cinnamyl anthranilate	87-29-6	BALSAMIC/ FRUITY/ GRAPEY/		X																			X
1638	Methylhesperidin	methyl hesperidin	11013-97-1	SWEET/	X
1639	Methyl Linoleate	methyl linoleate	112-63-0	OILY/ FATTY/ WOODY/									X		X													X
1640	Oleyl Alcohol	oleyl alcohol	143-28-2	FATTY/ ANIMAL/											X
1641	Trans-3-Hexen-1-Ol	trans-3-hexen-1-ol	928-97-2	FLORAL/ EARTHY/ VEGETATIVE/ OILY/ GREEN/ HERBAL/ FRUITY/		X	X	X			X			X							X							X
1642	Nerolidol	nerolidol	40716-66-3	FRUITY/ CITRUSY/ FLORAL/ VEGETATIVE/ WAXY/		X	X	X								X	X
1643	3-O-Beta-D-Glucopyranosyl-Beta-D-Glucopyranose	β-d-glucopyranosyl-(1→3)-β-d-glucopyranose	52485-11-7	SWEET/	X
1644	Beta-D-Man-(1->4)-Beta-D-Man-(1->4)-Beta-D-Man	β-d-mannopyranosyl-(1→4)-β-d-mannopyranosyl-(1→4)-β-d-mannopyranose	94799-74-3	SWEET/	X
1645	Cellotriose	β-d-glucopyranosyl-(1→4)-β-d-glucopyranosyl-(1→4)-β-d-glucose	33404-34-1	SWEET/	X
1646	2-Deoxy-2-Fluoro-Glucose	2-deoxy-2-fluoro-d-glucose	62182-10-9	SWEET/	X
1647	Galalpha1-4Galbeta	α-d-galactopyranosyl-(1→4)-β-d-galactopyranose	75281-88-8	SWEET/	X
1648	Xylotriose	β-d-xylopyranosyl-(1→4)-β-d-xylopyranosyl-(1→4)-β-d-xylopyranose	22416-59-7	SWEET/	X
1649	(Z)-Cinnamyl Acetate	(z)-3-phenylprop-2-en-1-yl acetate	77134-01-1	FLORAL/ SWEET/ SPICES/ BALSAMIC/	X		X					X													X
1650	Civetone	(z)-4,8-dimethyl-6-nonadecen-2-one	542-46-1	CLEAN/ MUSKY/ DRY/ ANIMAL/ SWEET/	X
1651	3-Nonen-2-One	3-nonen-2-one	18402-83-0	FRUITY/		X
1652	Beta-Cis-Farnesene	cis-beta-farnesene	28973-97-9	VEGETATIVE/ FRUITY/ SWEET/ CITRUSY/	X	X		X									X
1653	Beta-D-Psicopyranose	beta-d-psicopyranose	40461-85-6	SWEET/	X
1654	Luteolin-5-O-B-D-Glucopyranoside	luteolin 5-glucoside	20344-46-1	SWEET/	X
1655	Germacrene D	(-)-germacrene d	23986-74-5	VEGETATIVE/ SPICES/ WOODY/				X				X	X
1656	Trans-2-Hexen-1-Ol	2-hexen-1-ol	928-95-0	VEGETATIVE/ FERMENTED/ UNRIPE/ FRUITY/		X		X														X
1657	Homoplantaginin	homoplantaginin	17680-84-1	SWEET/	X
1658	Hypolaetin-8-Glucoside	hypolaetin-8-glucoside	27686-36-8	SWEET/	X
1659	Calycosin-7-O-Beta-D-Glucopyranoside	calycosin 7-o-glucoside	20633-67-4	SWEET/	X
1660	Isoelemicin	isoelemicin	5273-85-8	FLORAL/ SPICES/			X					X
1661	Trans-2-Octen-1-Ol	trans-2-octen-1-ol	18409-17-1	FRUITY/ GREEN/ CITRUSY/ FATTY/		X					X				X		X
1662	Cacticin	cacticin	6743-92-6	SWEET/	X
1663	Isorhamnetin-3-O-Glucoside	isorhamnetin-3-o-glucoside	5041-82-7	SWEET/	X
1664	Methyl Propyl Trisulfide	methyl propyl trisulfide	17619-36-2	SULFUROUS/ ONION-LIKE/ VEGETATIVE/ GARLIC-LIKE/ GREEN/ METALLIC/				X			X								X																										X			X
1665	Cis-Nerolidol	cis-nerolidol	3790-78-1	WAXY/ FLORAL/			X									X
1666	Alpha-Ocimene	3,7-dimethylocta-1,3,7-triene	502-99-8	FRUITY/ FLORAL/ WET/ CLOTH/		X	X
1667	(Z)-Beta-Ocimene	(z)-beta-ocimene	3338-55-4	FRUITY/ WARM/ VEGETATIVE/ FLORAL/ SWEET/	X	X	X	X
1668	Oroxin A	oroxin a	57396-78-8	SWEET/	X
1669	Pedaliin	pedaliin	22860-72-6	SWEET/	X
1670	3-Phenylpropyl Cinnamate	3-phenylpropyl cinnamate	290311-72-7	SPICES/ SWEET/ FLORAL/	X		X					X
1671	Plantaginin	plantaginin	26046-94-6	SWEET/	X
1672	Spiraeoside	spiraeoside	20229-56-5	SWEET/	X
1673	Baicalein 6-O-Glucoside	baicalein 6-o-glucoside	28279-72-3	SWEET/	X
1674	Tiglic Aldehyde	tiglic aldehyde	497-03-0	STRONG/ SPICES/ FRUITY/ ROASTED/		X			X			X																												X
1675	Methyl Sorbate	methyl sorbate	689-89-4	SPICES/ FRUITY/ FERMENTED/ PUNGENT/ LICORICE/		X						X										X	X
1676	Cis-2-Hexen-1-Ol	cis-2-hexen-1-ol	928-94-9	GREEN/ CORTEX/ BEAN/ SOAPY/ ALDEHYDIC/							X
1677	Citral Propylene Glycol Acetal	citral propylene glycol acetal	10444-50-5	FRUITY/ SWEET/ LEMON-LIKE/ ORANGE-LIKE/	X	X
1678	.Beta.-Santanol Acetate	santalyl acetate	1323-00-8	WOODY/ ORRIS/ FLORAL/ VEGETATIVE/ ROASTED/			X	X	X				X
1679	Neryl Butyrate	neryl butyrate	999-40-6	FRUITY/ FLORAL/ WAXY/ OILY/ SWEET/ VEGETATIVE/	X	X	X	X								X												X
1680	(Z)-4-Hydroxy-6-Dodecenoic-Acid Lactone	(z)-4-hydroxy-6-dodecenoic acid lactone	18679-18-0	FRUITY/ FATTY/ SWEET/ WAXY/ CREAMY/	X	X									X	X													X
1681	Citral Dimethyl Acetal	citral dimethyl acetal	7549-37-3	GREEN/ FLORAL/ CITRIC/ LEMON-LIKE/ LIME/ NATURAL/			X				X
1682	Neral Dimethyl Acetal	neral dimethyl acetal	75128-97-1	FRUITY/ FLORAL/		X	X
1683	(E)-Gamma-Bisabolene	(e)-gamma-bisabolene	53585-13-0	FRUITY/ FLORAL/ SPICES/		X	X					X
1684	(E)-2-Hexenyl 2-Methylbutyrate	trans-2-hexenyl 2-methylbutyrate	94089-01-7	FRUITY/		X
1685	Trans-2-Hexenyl Butyrate	trans-2-hexenyl butyrate	53398-83-7	FRUITY/ GREEN/ APRICOT-LIKE/ CORTEX/		X					X
1686	2-Hexenyl Propanoate	trans-2-hexenyl propionate	53398-80-4	FRUITY/ GREEN/ RHUBARB/ UNRIPE/		X					X
1687	5,6-Epoxy-Beta-Ionone	beta-ionone epoxide	23267-57-4	FRUITY/ WOODY/ SWEET/ VEGETATIVE/	X	X		X					X
1688	Cis-3-Hexenyl Hexanoate	cis-3-hexenyl hexanoate	31501-11-8	FRUITY/ WAXY/ FERMENTED/ GRASSY/		X										X						X
1689	Trans-3-Hexenyl Acetate	trans-3-hexenyl acetate	3681-82-1	HYACINTH/ FRUITY/ NARCISSUS/ RUMMY/		X
1690	Jasmine Lactone	jasmine lactone	25524-95-2	CREAMY/ WAXY/ JASMIN/												X													X
1691	Ethyl (2Z)-Oct-2-Enoate	ethyl (e)-2-octenoate	2351-90-8	PLUMSKIN/ PEAR-LIKE/ SKIN/ PINEAPPLE/ FRUITY/		X
1692	Ethyl Cis-4-Octenoate	ethyl cis-4-octenoate	34495-71-1	FRESH/ JUICY/ PINEAPPLE-LIKE/																				X
1693	Methyl (Z)-Oct-4-Enoate	methyl (z)-oct-4-enoate	21063-71-8	FRESH/ PINEAPPLE-LIKE/																				X
1694	Ethyl 4,7-Octadienoate	ethyl 4,7-octadienoate	72276-09-6	FRUITY/ SWEET/ ETHEREAL/ MANGO/ PEAR-LIKE/	X	X
1695	Ethyl Trans-4-Octenoate	ethyl trans-4-octenoate	78989-37-4	FRUITY/ VEGETATIVE/ PEAR-LIKE/ CITRUSY/		X		X									X
1696	(3Z,6Z)-3,6-Nonadienal	(3z,6z)-3,6-nonadienal	21944-83-2	FATTY/ SOAPY/ CUCUMBER/											X
1697	4-Decenyl Acetate (Z)	cis-4-decenyl acetate	67452-27-1	OILY/ FLORAL/ SPICES/			X					X																X
1698	(Z)-4-Octen-1-Ol	(z)-4-octen-1-ol	54393-36-1	EARTHY/ SWEET/ VEGETATIVE/	X			X													X
1699	Cis-5-Octen-1-Ol	cis-5-octen-1-ol	64275-73-6	FRUITY/ VEGETATIVE/ VIOLET/ MUSHROOM-LIKE/		X		X
1700	(5Z)-Oct-5-En-1-Yl Acetate	(5z)-oct-5-en-1-yl acetate	71978-00-2	FERMENTED/ GREEN/ FLESHY/ FRUITY/		X					X											X
1701	Trans-2-Dodecen-1-Ol	trans-2-dodecen-1-ol	69064-37-5	OILY/ FATTY/											X													X
1702	3,5-Octadien-2-One	(e,e)-3,5-octadien-2-one	30086-02-3	GREEN/ FRUITY/ GRASSY/		X					X
1703	4-Propenyl-2,6-Dimethoxyphenol	4-propenyl-2,6-dimethoxyphenol	20675-95-0	SPICY/ SPICES/ SWEET/	X							X						X
1704	Trans-2-Hexenyl Formate	trans-2-hexenyl formate	53398-78-0	GREEN/ FRUITY/ RUMMY/		X					X
1705	(E)-2-Hexenyl Hexanoate	(e)-2-hexenyl hexanoate	53398-86-0	VEGETATIVE/ WAXY/ CLEAN/ FERMENTED/				X								X						X
1706	Trans-2-Hexenyl Valerate	trans-2-hexenyl valerate	56922-74-8	FRUITY/ FERMENTED/ COGNAC/		X																X
1707	Geranyl Benzoate	geranyl benzoate	94-48-4	AMBER/ SWEET/ YLANG/ ROSEY/	X																											X
1708	Perillaldehyde, Oxime	perillartine	30950-27-7	SWEET/	X
1709	Dehydrozingerone	dehydrozingerone	1080-12-2	POWDERY/ VANILLA/ CREAMY/ BALSAMIC/																					X				X													X					X
1710	Cis-Ethyl Crotonate	ethyl (2z)-but-2-enoate	6776-19-8	SPICES/ SWEET/	X							X
1711	Vanitrope	vanitrope	63477-41-8	ROASTED/ SWEET/ VEGETATIVE/ SPICES/	X			X	X			X
1712	Cis-2-Nonenal	(z)-non-2-enal	60784-31-8	FRUITY/ ORRIS/ VEGETATIVE/ FATTY/		X		X							X
1713	(Z)-2-Decenal	(z)-2-decenal	2497-25-8	TALLOW/
1714	Neryl Formate	neryl formate	2142-94-1	FLORAL/ VEGETATIVE/ FRUITY/ TEA/		X	X	X
1715	(Z)-4-Methyl-2-Pentenal	4-methylpent-2-enal	5362-56-1	FRUITY/ VEGETATIVE/ FERMENTED/ COOKED/ APPLE-LIKE/		X		X														X																			X
1716	Cis-3-Hexenoic-Acid	cis-3-hexenoic acid	1775-43-5	GRASSY/ SWEATY/ FRUITY/ CHEESY/		X																																					X
1717	Isoambrettolide	oxacycloheptadec-10-en-2-one	28645-51-4	FRUITY/ SWEET/ MUSKY/ AMBRETTE/ FATTY/	X	X									X
1718	Methyl Furfuracrylate	methyl furfuracrylate	623-18-7	FRUITY/ VEGETATIVE/ SPICES/		X		X				X
1719	Cinnamyl Propionate	cinnamyl propionate	78761-38-3	FRUITY/ BALSAMIC/ GRAPEY/		X																			X
1720	Cinnamyl Isovalerate	cinnamyl isovalerate	140-27-2	SPICES/ MELON/ GREEN/ APPLE-LIKE/							X	X																													X
1721	Geranyl Butyrate	geranyl butyrate	106-29-6	FRUITY/ ROSEY/ WAXY/ RASPBERRY/ TROPICAL/		X										X																X					X
1722	Linalyl Cinnamate	linalyl cinnamate	78-37-5	BALSAMIC/ SWEET/ FLORAL/ NEROLI/	X		X																		X
1723	Peruviol	peruviol	142-50-7	MILD/ FLORAL/			X																													X
1724	(2Z)-Penta-2,4-Dienal	cis-2,4-pentadienal	764-40-9	FRUITY/		X
1725	Hexyl Crotonate	hexyl crotonate	1617-25-0	SWEET/	X
1726	Cyclohexyl Cinnamate	cyclohexyl cinnamate	7779-17-1	FRUITY/ ROASTED/		X			X
1727	Methyl (2Z)-Non-2-Enoate	2-nonenoic acid, methyl ester	68872-72-0	VEGETATIVE/ SWEET/ FRUITY/	X	X		X
1728	3-Octen-2-Ol	3-octen-2-ol	57648-55-2	FRUITY/		X
1729	3-(Hydroxymethyl)Heptan-2-One	3-(hydroxymethyl)heptan-2-one	65405-68-7	VEGETATIVE/ FRUITY/ SPICES/		X		X				X
1730	2,4-Dimethyl-5-Vinylthiazole	2,4-dimethyl-5-vinylthiazole	65505-18-2	ROASTED/					X
1731	4,6,9-Trimethyl-3,5,8,10-Tetraoxadodecane	4,6,9-trimethyl-3,5,8,10-tetraoxadodecane	67715-79-1	FRUITY/		X
1732	1,2,3-Tris(1-Ethoxyethoxy)Propane	1,2,3-tris((1-ethoxy)ethoxy)propane	67715-82-6	FRUITY/		X
1733	(E)-2-Methyloct-2-Enal	2-methyl-2-octenal	49576-57-0	FRUITY/		X
1734	Ethyl Methyl-P-Tolylglycidate	ethyl methyl-p-tolylglycidate	74367-97-8	FRUITY/ FLORAL/ SWEET/	X	X	X
1735	Ethyl Trans-4-Decenoate	ethyl trans-4-decenoate	76649-16-6	FERMENTED/ FRUITY/ WAXY/ FLORAL/		X	X									X						X
1736	5-Decenoic-Acid	5-decenoic acid	16424-55-8	MILKY/ FATTY/											X
1737	6-Decenoic-Acid	6-decenoic acid	85392-04-7	MILKY/ BUTTERY/ DAIRY/																																													X
1738	Menthoxypropanediol	3-[[5-methyl-2-(1-methylethyl)cyclohexyl]oxy]propane-1,2-diol	87061-04-9	ROASTED/					X
1739	Cis-4-Decenal	cis-4-decenal	21662-09-9	FRUITY/ VEGETATIVE/		X		X
1740	Ethyl (Z)Hex-3-Enoate	ethyl (e)-3-hexenoate	64187-83-3	FRUITY/ VEGETATIVE/ SWEET/ GREENAPPLE/	X	X		X
1741	Cis-6-Nonenal	cis-6-nonenal	2277-19-2	FRUITY/ VEGETATIVE/		X		X
1742	Cis-6-Nonen-1-Ol	(z)-non-6-en-1-ol	35854-86-5	FRUITY/ VEGETATIVE/		X		X
1743	Cis-4-Heptenal	cis-4-heptenal	6728-31-0	ROASTED/					X
1744	Methyl (Z)-3-Hexenoate	methyl (z)-3-hexenoate	13894-62-7	FLORAL/ FRUITY/		X	X
1745	Trans,Cis-2,6-Nonadien-1-Ol	(2e,6z)-nona-2,6-dien-1-ol	28069-72-9	VEGETATIVE/				X
1746	5-Methyl-3-Hexen-2-One	5-methyl-3-hexen-2-one	1821-29-0	SWEET/ FRUITY/	X	X
1747	Pent-2-Enyl Hexanoate	pent-2-enyl hexanoate	74298-89-8	FRUITY/		X
1748	3-Octen-2-One	3-octen-2-one	1669-44-9	ROASTED/ VEGETATIVE/ SWEET/ FRUITY/ OTHER/ SPICES/	X	X		X	X			X
1749	7-Methyloct-3-En-2-One	7-methyl-3-octen-2-one	33046-81-0	FLORAL/ FRUITY/		X	X
1750	3-Decen-2-One	3-decen-2-one	18402-84-1	FRUITY/ FLORAL/ FERMENTED/ VEGETATIVE/ ROASTED/ OTHER/ SPICES/		X	X	X	X			X										X
1751	Cis-3-Hexenyl Pyruvate	cis-3-hexenyl pyruvate	68133-76-6	FRUITY/ FRUITY/ VEGETATIVE/		X		X
1752	Cis-3-Hexenyl Acetate	cis-3-hexenyl acetate	3681-71-8	FRUITY/ VEGETATIVE/ SWEET/ NUTTY/	X	X		X		X
1753	Sorbyl Acetate	sorbyl acetate	57006-69-6	VEGETATIVE/				X
1754	5-Nonen-2-One	5-nonen-2-one	27039-84-5	FRUITY/		X
1755	Gamma-Ionone	gamma-ionone	79-76-5	FLORAL/ VEGETATIVE/			X	X
1756	Alpha-Ionol	alpha-ionol	25312-34-9	FLORAL/ SWEET/ VEGETATIVE/	X		X	X
1757	4-Methyl-2-Phenyl-2-Pentenal	4-methyl-2-phenylpent-2-enal	26643-91-4	FLORAL/ SWEET/ ROASTED/	X		X		X
1758	Cis-3-Hexenyl Lactate	cis-3-hexenyl lactate	61931-81-5	VEGETATIVE/ SWEET/ FRUITY/	X	X		X
1759	Ethyl (E)-Oct-3-Enoate	ethyl (e)-oct-3-enoate	26553-47-9	FRUITY/		X
1760	Ethyl 2-Octenoate	2-octenoic acid, ethyl ester	7367-82-0	FRUITY/ SPICES/		X						X
1761	Methyl 2-Hexenoate	methyl 2-hexenoate	13894-63-8	FRUITY/		X
1762	Ethyl Elaidate	9-octadecenoic acid, ethyl ester	6114-18-7	OFFFLAVOR/																										X
1763	Cis-3-Octen-1-Ol	cis-3-octen-1-ol	20125-84-2	VEGETATIVE/ FRUITY/		X		X
1764	Methyl Oct-2-Enoate	methyl oct-2-enoate	7367-81-9	FRUITY/		X
1765	3-Hepten-2-One	3-hepten-2-one	1119-44-4	VEGETATIVE/				X
1766	Trans-2-Pentenal	2-pentenal	1576-87-0	FRUITY/ SPICES/		X						X
1767	Ethyl Hex-2-Enoate	ethyl trans-2-hexenoate	27829-72-7	VEGETATIVE/ SWEET/ FRUITY/	X	X		X
1768	Butyl Angelate	butyl angelate	7785-64-0	FLORAL/ FERMENTED/ FRUITY/ SPICES/		X	X					X										X
1769	Cis-2-Penten-1-Ol	cis-2-penten-1-ol	1576-95-0	GREEN/ PHENOLIC/ FRUITY/ MEDICINAL/		X					X																				X			X
1770	Trans-2-Penten-1-Ol	2-penten-1-ol	1576-96-1	MUSHROOM-LIKE/
1771	Trans-2-Nonen-1-Ol	trans-2-nonen-1-ol	31502-14-4	FRUITY/		X
1772	Trans-2-Decen-1-Ol	2-decen-1-ol	18409-18-2	FRUITY/ FLORAL/		X	X
1773	Trans-2-Undecen-1-Ol	trans-2-undecen-1-ol	37617-03-1	FLORAL/			X
1774	Cis-2-Nonen-1-Ol	cis-2-nonen-1-ol	41453-56-9	SWEET/ FRUITY/	X	X
1775	Cis-3-Hexenyl Propionate	cis-3-hexenyl propionate	33467-74-2	VEGETATIVE/ FRUITY/		X		X
1776	(E)-2-Hexenyl Octanoate	(e)-2-hexenyl octanoate	85554-72-9	FRUITY/		X
1777	Trans-2-Hexen-1-Al Diethyl Acetal	2-hexene, 1,1-diethoxy-, (2e)-	67746-30-9	VEGETATIVE/ SPICES/				X				X
1778	Cis-3-Hexenyl Formate	cis-3-hexenyl formate	33467-73-1	VEGETATIVE/ SWEET/	X			X
1779	Cis-4-Hexen-1-Ol	cis-4-hexen-1-ol	928-91-6	VEGETATIVE/ ROASTED/				X	X
1780	Ambrettolid	ambrettolide	123-69-3	MUSTY/ ANIMAL/ MUSKY/ AMBRETTE/																															X
1781	4,8-Dimethyl-3,7-Nonadien-2-Ol	4,8-dimethyl-3,7-nonadien-2-ol	34562-09-9	FRUITY/ VEGETATIVE/		X		X
1782	Delta-Damascone	delta-damascone	41436-42-4	FLORAL/ VEGETATIVE/ SWEET/ FRUITY/	X	X	X	X
1783	Allyl Ionone	allyl alpha-ionone	79-78-7	FLORAL/ VEGETATIVE/			X	X
1784	Neryl Propionate	neryl propionate	105-91-9	FRUITY/ FLORAL/ VEGETATIVE/		X	X	X
1785	Neryl Isobutyrate	neryl isobutyrate	2345-24-6	FRUITY/ VEGETATIVE/ SWEET/	X	X		X
1786	Damascenone	damascenone	23726-93-4	FRUITY/ FLORAL/ ROASTED/ SWEET/	X	X	X		X
1787	Isoamyl Angelate	isoamyl angelate	10482-55-0	FLORAL/ FRUITY/		X	X
1788	2-Octen-4-Ol	2-octen-4-ol	20125-81-9	FRUITY/		X
1789	Hepta-2,4-Dien-1-Ol	hepta-2,4-dien-1-ol	33467-79-7	ROASTED/ FRUITY/		X			X
1790	(2E,4E)-Undeca-2,4-Dienal	2,4-undecadienal	30361-29-6	ROASTED/ SPICES/					X			X
1791	Cis-4-Hepten-1-Ol	cis-4-hepten-1-ol	6191-71-5	VEGETATIVE/				X
1792	Cis-3-Hexenyl Trans-2-Hexenoate	cis-3-hexenyl trans-2-hexenoate	53398-87-1	FRUITY/		X
1793	Cis-3-Hexenyl Isovalerate	cis-3-hexenyl isovalerate	35154-45-1	FRUITY/ VEGETATIVE/		X		X
1794	Cis-3-Hexenyl Pentanoate	cis-3-hexenyl pentanoate	35852-46-1	FRUITY/ FRUITY/		X
1795	Cis-3-Hexenyl Phenylacetate	cis-3-hexenyl phenylacetate	42436-07-7	FRUITY/ FLORAL/ SWEET/ VEGETATIVE/	X	X	X	X
1796	Cis-3-Hexenyl Benzoate	cis-3-hexenyl benzoate	25152-85-6	VEGETATIVE/ FLORAL/			X	X
1797	Geranyl Tiglate	geranyl tiglate	7785-33-3	SWEET/ VEGETATIVE/ FRUITY/	X	X		X
1798	Angelic-Acid Isobutyl Ester	isobutyl angelate	7779-81-9	VEGETATIVE/ SWEET/ SPICES/	X			X				X
1799	Cyclopentanone, 2-(2-Octenyl)-	(e)-2-(2-octenyl)cyclopentanone	98314-98-8	FRUITY/ FLORAL/		X	X
1800	Methyl 2-Decenoate	methyl 2-decenoate	7367-85-3	VEGETATIVE/				X
1801	4-Octen-3-One	4-octen-3-one	69065-31-2	FRUITY/		X
1802	1,1-Diethoxy-Cis-4-Heptene	4-heptenal diethyl acetal	18492-65-4	GREEN/ OILY/ CUCUMBER/ SEEDY/							X																	X
1803	Phenethyl Cinnamate	phenethyl cinnamate	103-53-7	FLORAL/			X
1804	3-Oxo-Alpha-Ionol	3-oxo-alpha-ionol	110114-85-7	SPICES/								X
1805	Bis(1-Propenyl) Sulfide	di-1-propenyl sulfide	33922-80-4	SAVORY/ BROWN/
1806	Cinnamyl Phenylacetate	cinnamyl phenylacetate	7492-65-1	FLORAL/ SPICES/			X					X
1807	5-Methyl-2-Phenyl-2-Hexenal	5-methyl-2-phenyl-2-hexenal	21834-92-4	ROASTED/ SWEET/ FRUITY/	X	X			X
1808	3-Methyl-4-Phenyl-3-Buten-2-One	3-methyl-4-phenyl-3-buten-2-one	1901-26-4	FRUITY/		X
1809	Alpha-Irone	alpha-irone	79-69-6	FRUITY/ FLORAL/ VEGETATIVE/		X	X	X
1810	Ionone, Methyl-	1-(2,6,6-trimethyl-2-cyclohexen-1-yl)-1-penten-3-one	7779-30-8	FLORAL/ SWEET/ VEGETATIVE/ FRUITY/	X	X	X	X
1811	Amyl Cinnamic Acetate	alpha-amylcinnamyl acetate	7493-78-9	ROASTED/ FLORAL/ SPICES/ FRUITY/		X	X		X			X
1812	(E)-3-(P-Tolyl)Acrylaldehyde	p-methylcinnamaldehyde	1504-75-2	SPICES/								X
1813	Cis-3-Hexenyl Anthranilate	cis-3-hexenyl anthranilate	65405-76-7	FLORAL/ SWEET/ FRUITY/ FLORAL/	X	X	X
1814	Cis-Cinnamic-Acid	cis-cinnamic acid	102-94-3	SWEET/ FLORAL/ SPICES/	X		X					X
1815	Beta-Ionol	beta-ionol	472-80-0	VEGETATIVE/ FLORAL/ SWEET/	X		X	X
1816	Beta-Damascone	2-buten-1-one, 1-(2,6,6-trimethyl-1-cyclohexen-1-yl)-, (2z)-	35044-68-9	FRUITY/ FLORAL/		X	X
1817	Beta Methyl Ionone	beta-methylionone	63429-28-7	FLORAL/ VEGETATIVE/			X	X
1818	2-Methoxy-1-Oxo-1,2-Benzothiazol-3-One	2-methoxy-1-oxo-1,2-benzothiazol-3-one	42860-60-6	SWEET/	X
1819	3-(4-Methoxyphenyl)-2-Methylprop-2-Enal	3-(4-methoxyphenyl)-2-methylprop-2-enal	75101-99-4	FLORAL/ SPICES/			X					X
1820	L-Fructose	(3s,4r,5r)-1,3,4,5,6-pentahydroxy-2-hexanone	7776-48-9	SWEET/	X
1821	Gentiobiose	1,6-dideoxy-beta-d-fructofuranose-alpha-d-glucopyranoside	5996-00-9	SWEET/	X
1822	D-Rhamnose	(2r,3r,4s,5s)-2,3,4,5,6-pentahydroxyhexanal	634-74-2	SWEET/	X
1823	L-Iditol	(2r,3r,4s)-1,2,3,4,5,6-hexahydroxyhexane	488-45-9	SWEET/	X
1824	Solatriose	2,3,4-trihydroxy-2-butanone	528-40-5	SWEET/	X
1825	Atp(4-)	[(2r,3s,4r,5r)-5-(6-amino-9h-purin-9-yl)-3,4-dihydroxyoxolan-2-yl]methyl hydrogen phosphate	34369-07-8	SWEET/	X
1826	Azodicarbonamide	1,1'-azobis(formamide)	123-77-3	OFFFLAVOR/																										X
1827	3-Hepten-2-One, 6-Methyl-	6-methylhept-3-en-2-one	20859-10-3	VEGETATIVE/				X
1828	1,3,5-Triphenylformazan	n,n'-diphenyl-1,3,5-triazine-2,4,6-triamine	531-52-2	SWEET/	X
1829	Ethyl (E)-2-Methylpent-3-Enoate	ethyl (2e)-2-methylpent-3-enoate	1617-23-8	FRUITY/		X
1830	Ethyl Trans-2-Decenoate	ethyl (2z)-2-decenoate	7367-88-6	FRUITY/		X
1831	3-Benzyl-4-Heptanone	3-benzylheptan-4-one	7492-37-7	FRUITY/ VEGETATIVE/		X		X
1832	Butyl 2-Decenoate	butyl 2-decenoate	7492-45-7	FRUITY/		X
1833	2,6-Dimethyloctanal	2,6-dimethyloctanal	7779-07-9	FLORAL/			X
1834	Hydroxycitronellal Diethyl Acetal	8,8-diethoxy-2,6-dimethyloctan-2-ol	7779-94-4	FLORAL/			X
1835	Methyl-Delta-Ionone	methyl-delta-ionone	7784-98-7	MUSKY/ PATCHOULI/ OAKMOSS/
1836	Nonyl Isovalerate	nonyl isovalerate	7786-47-2	ROASTED/ FRUITY/		X			X
1837	1-Ethoxy-3-Methyl-2-Butene	1-ethoxy-3-methyl-2-butene	22094-00-4	FRUITY/		X
1838	Unii-C09Pcm2Qxx	2-ethylidenehexanal	87745-65-1	ROASTED/					X
1839	2,3-Dihydroxypropyl 5-Hydroxydecanoate	glyceryl 5-hydroxydecanoate	26446-31-1	FRUITY/ VEGETATIVE/		X		X
1840	Monoxerutin	4-[(2r,3s,4r,5r,6s)-3,4,5-trihydroxy-6-(hydroxymethyl)oxan-2-yl]oxy-2-(3,4-dihydroxyphenyl)-3,5-dihydroxy-6-oxo-2,3,4,5-tetrahydrobenzofuran-7-yl beta-d-glucopyranoside	23869-24-1	SWEET/	X
1841	Polygalacin	(2s)-2-[(2s,3r,4r,5s,6r)-3,4,5-trihydroxy-6-[(2r,3r,4r,5r,6s)-3,4,5-trihydroxy-6-methyloxan-2-yl]oxyoxan-2-yl]oxy-3,5-dihydroxy-6-(hydroxymethyl)oxan-2-yl beta-d-glucopyranoside	20188-85-6	SWEET/	X
1842	Palustroside	(2r,3s,4r,5r,6s)-2-[(2r,3r,4r,5s,6r)-3,4,5-trihydroxy-6-(hydroxymethyl)oxan-2-yl]oxy-6-(hydroxymethyl)oxane-3,4,5-triol	26931-72-6	SWEET/	X
1843	Narcissoside	(2s,3r,4r,5s,6s)-2-[(2r,3r,4r,5s,6s)-3,4,5-trihydroxy-6-(hydroxymethyl)oxan-2-yl]oxy-3,4,5-trihydroxy-6-(hydroxymethyl)oxane	604-80-8	SWEET/	X
1844	Cannabiscitrin	2-(3,4-dihydroxyphenyl)-5,7-dihydroxy-3-[(2r,3r,4s,5r,6s)-3,4,5-trihydroxy-6-(hydroxymethyl)oxan-2-yl]oxychromen-4-one	520-14-9	SWEET/	X
1845	Achatin I	2-[(2r,3r,4r,5s,6r)-3,4,5-trihydroxy-6-(hydroxymethyl)oxan-2-yl]oxy-3,4-dihydroxy-5-(hydroxymethyl)oxane	121912-19-4	SWEET/	X
1846	Isorhamnetin 3-O-Alpha-Rhamnopyranosyl-(1-2)-Beta-Galactopyranoside	(2r,3s,4r,5r,6s)-3-[(2r,3s,4r,5r,6s)-3,4,5-trihydroxy-6-(hydroxymethyl)oxan-2-yl]oxy-2-(3,4-dihydroxyphenyl)-6-(hydroxymethyl)oxane-4,5-diol	107740-46-5	SWEET/	X
1847	Myricomplanoside	(2s,3r,4r,5s,6s)-2-[(2r,3r,4r,5s,6r)-3,4,5-trihydroxy-6-(hydroxymethyl)oxan-2-yl]oxy-6-(hydroxymethyl)oxane-3,4,5-triol	123442-26-2	SWEET/	X
1848	Mdl 27399	methyl 4-[[(2s)-1-[[(2s)-1-[(2s)-2-[[(2s)-1-methoxy-1-oxo-3-phenylpropan-2-yl]carbamoyl]pyrrolidin-1-yl]-1-oxopropan-2-yl]amino]-1-oxopropan-2-yl]amino]-4-oxobutanoate	131374-22-6	SWEET/	X
1849	Thesioideoside	no se encontró información específica sobre esta sustancia	145937-28-6	SWEET/	X
1850	Mannitol-2-14C	(2r,3r,4r,5r)-2,3,4,5,6-pentahydroxyhexane-1,2,3,4,5,6-hexol marcado con carbono-14	95140-42-4	SWEET/	X
1851	Luteolin 7-Galactoside	no se encontró información específica sobre esta sustancia	54985-16-9	SWEET/	X
1852	4H-1-Benzopyran-4-One, 7-((O-(6-Deoxy-Alpha-L-Mannopyranosyl)-Beta-D-Glucopyranosyl)Oxy)-2-(3,4-Dihydroxyphenyl)-3,5-Dihydroxy-	4h-1-benzopyran-4-one, 7-((o-(6-deoxy-alpha-l-mannopyranosyl)-beta-d-glucopyranosyl)oxy)-2-(3,4-dihydroxyphenyl)-3,5-dihydroxy-	79080-63-0	SWEET/	X
1853	4H-1-Benzopyran-4-One, 3-((4-O-Beta-D-Galactopyranosyl-Beta-D-Glucopyranosyl)Oxy)-5,7-Dihydroxy-2-(4-Hydroxy-3-Methoxyphenyl)-	4h-1-benzopyran-4-one, 3-((4-o-beta-d-galactopyranosyl-beta-d-glucopyranosyl)oxy)-5,7-dihydroxy-2-(4-hydroxy-3-methoxyphenyl)-	73815-19-7	SWEET/	X
1854	6-Hydroxyluteolin-5-Beta-D-Glucoside	6-hydroxyluteolin-5-beta-d-glucoside	80007-06-3	SWEET/	X
1855	4H-1-Benzopyran-4-One, 5-(Beta-D-Glucopyranosyloxy)-7-Hydroxy-8-Methoxy-2-Phenyl-	4h-1-benzopyran-4-one, 5-(beta-d-glucopyranosyloxy)-7-hydroxy-8-methoxy-2-phenyl	80366-14-9	SWEET/	X
1856	Isorhamnetin 3-O-Robinobioside	isorhamnetin 3-robinobioside	53584-69-3	SWEET/	X
1857	2-Ethylrutoside	2-ethylrutoside	36057-92-8	SWEET/	X
1858	Linariifolioside	linariifolioside	135546-08-6	SWEET/	X
1859	1,2-Benzisothiazol-3(2H)-One 1-Oxide	1,2-benzisothiazol-3(2h)-one 1-oxide	14599-38-3	SWEET/	X
1860	Cinnamyl Benzoate	cinnamyl benzoate	50555-04-9	SPICES/ FRUITY/ FLORAL/		X	X					X
1861	Bellidifoloside	9h-xanthen-9-one, 1,8-dihydroxy-5-(beta-d-glucopyranosyloxy)-3-methoxy-	53734-78-4	SWEET/	X
1862	Rh-Mpap	3-[(2s,3r,4r,5s,6r)-4,5-dihydroxy-6-(hydroxymethyl)-3-[(2s,3s,4s,5s,6r)-3,4,5-trihydroxy-6-(hydroxymethyl)oxan-2-yl]oxyoxan-2-yl]oxy-2-(3,4-dihydroxyphenyl)-5-hydroxy-7-methoxychromen-4-one	137830-19-4	SWEET/	X
1863	Vincetoxicoside B	vincetoxicoside b	22007-72-3	SWEET/	X
1864	Neral Diethyl Acetal	neral diethyl acetal	92080-89-2	FRUITY/ VEGETATIVE/		X		X
1865	Beta-Ionyl Acetate	beta-ionyl acetate	53319-91-8	FRUITY/ SWEET/ VEGETATIVE/	X	X		X
1866	2-(Phenylmethylene)Hexanal	2-(phenylmethylene)hexanal	7492-44-6	FLORAL/ VEGETATIVE/			X	X
1867	Dactylin	dactylin	28288-98-4	SWEET/	X
1868	Allyl 2-Methylisocrotonate	allyl 2-methylisocrotonate	97158-39-9	FRUITY/		X
1869	2-Benzylideneheptan-1-Ol	alpha-amylcinnamyl alcohol	943517-69-9	FLORAL/ FERMENTED/			X															X
1870	Geranyl Isobutyrate	geranyl isobutyrate	2345-26-8	FRUITY/ FLORAL/ SWEET/	X	X	X
1871	Alpha-D-Ribopyranose	alpha-d-ribopyranose	7296-59-5	SWEET/	X
1872	Beta-D-Gulopyranose	beta-d-gulopyranose	7283-08-1	SWEET/	X
1873	2-Hexylidenecyclopentanone	2-hexylidenecyclopentanone	17373-89-6	FLORAL/ FRUITY/ SPICES/		X	X					X
1874	3-Hexenyl 2-Methylbutanoate	cis-3-hexenyl 2-methylbutanoate	53398-85-9	FRUITY/ VEGETATIVE/ SWEET/	X	X		X
1875	2-Methyl-3-(2-Furyl)Propenal	2-methyl-3-(2-furyl)propenal	874-66-8	VEGETATIVE/ SPICES/				X				X
1876	Tetrahydrofurfuryl Cinnamate	tetrahydrofurfuryl cinnamate	65505-25-1	SWEET/ FLORAL/	X		X
1877	Beta-L-Idopyranose	beta-l-idopyranose	12773-33-0	SWEET/	X
1878	2-Deoxy-2-Fluoro-D-Mannopyranose	2-deoxy-2-fluoro-d-mannopyranose	31077-88-0	SWEET/	X
1879	Disodium Fumarate	disodium fumarate	17013-01-3	OFFFLAVOR/																										X
1880	Citronellyl Tiglate	citronellyl tiglate	24717-85-9	VEGETATIVE/ FLORAL/ FRUITY/		X	X	X
1881	D-(+)-Cellobiose	d-cellobiose	13360-52-6	SWEET/	X
1882	D-Gluconate	d-gluconate	608-59-3	SWEET/	X
1883	Ethyl 5-Hexenoate	ethyl 5-hexenoate	54653-25-7	FRUITY/		X
1884	3-Methyl-3-Sulfanylbutyl Acetate	3-mercapto-3-methyl-1-butyl acetate	50746-09-3	SWEET/ FRUITY/	X	X
1885	3,6-Dimethyl-3,3A,4,5-Tetrahydrobenzofuran-2(7Ah)-One	wine lactone	57743-63-2	SWEET/ VEGETATIVE/ SPICES/	X			X				X
1886	P-Menthene-8-Thiol	1-p-menthene-8-thiol	71159-90-5	VEGETATIVE/ FRUITY/		X		X
1887	Methyl Cis-Cinnamate	(z)-methyl cinnamate	19713-73-6	FRUITY/ SWEET/ FLORAL/ SPICES/	X	X	X					X
1888	3-Hydroxyoctan-2-One	3-hydroxy-2-octanone	37160-77-3	ROASTED/					X
1889	3-Hydroxy-4-Phenylbutan-2-One	3-hydroxy-4-phenylbutan-2-one	5355-63-5	FRUITY/ SWEET/	X	X
1890	4-(Methylthio)-2-Pentanone	4-(methylthio)-2-pentanone	143764-28-7	SPICES/								X
1891	2-Propionyl-2-Thiazoline	2-propionyl-2-thiazoline	29926-42-9	ROASTED/					X
1892	Neryl Isovalerate	neryl isovalerate	3915-83-1	FRUITY/ FLORAL/		X	X
1893	Myrtenyl Formate	myrtenyl formate	72928-52-0	VEGETATIVE/				X
1894	(E,Z)-2,4-Nonadienal	(e,z)-2,4-nonadienal	21661-99-4	SPICES/								X
1895	4-Mercapto-4-Methyl-2-Pentanol	4-mercapto-4-methyl-2-pentanol	31539-84-1	FRUITY/ FLORAL/		X	X
1896	2-Phenyl-2-Butenal	2-phenyl-2-butenal	4411-89-6	SWEET/ VEGETATIVE/ FLORAL/ ROASTED/	X		X	X	X
1897	1-Methylthio-2-Propanone	1-methylthio-2-propanone	14109-72-9	FRUITY/		X
1898	10-Epi-Gamma-Eudesmol	10-epi-gamma-eudesmol	15051-81-7	FLORAL/ SWEET/ VEGETATIVE/	X		X	X
1899	3-Sulfanylbutyl Acetate	3-mercaptobutyl acetate	89534-38-3	FRUITY/		X
1900	227456-27-1	3-mercapto-2-methylpentan-1-ol	227456-27-1	VEGETATIVE/				X
1901	Cedr-8-Ene	alpha-cedrene	469-61-4	SWEET/ VEGETATIVE/	X			X
1902	(Z)-3-Nonenal	(z)-3-nonenal	31823-43-5	VEGETATIVE/				X
1903	9-Undecenal	9-undecenal	143-14-6	FRUITY/ FLORAL/		X	X
1904	Linalool A Oxide	trans-linalool oxide	34995-77-2	FLORAL/			X
1905	(+)-Gamma-Cadinene	(+)-gamma-cadinene	483-74-9	VEGETATIVE/				X
1906	Isomenthone	isomenthone	18309-28-9	MINTY/																X
1907	Alpha-D-Melibiose, Monohydrate	alpha-d-melibiose, monohydrate	60033-03-6	SWEET/	X
1908	Beta-L-Fructopyranose	beta-l-fructopyranose	41612-84-4	SWEET/	X
1909	Isopropyl 2-Methylisocrotonate	isopropyl 2-methylisocrotonate	61692-76-0	SPICES/ VEGETATIVE/ SWEET/	X			X				X
1910	Phenethyl 2-Methylisocrotonate	phenethyl 2-methylisocrotonate	61692-79-3	FLORAL/ VEGETATIVE/ SWEET/	X		X	X
1911	2,4,4,7-Tetramethylnona-6,8-Dien-3-One Oxime	2,4,4,7-tetramethylnona-6,8-dien-3-one oxime	81783-01-9	VEGETATIVE/ FLORAL/ FRUITY/		X	X	X
1912	Bovolide	bovolide	774-64-1	VEGETATIVE/ SPICES/				X				X
1913	4-Octenoic-Acid	(e)-4-octenoic acid	18776-92-6	GREASY/
1914	(Z,Z)-3,6-Nonadien-1-Ol	(3z,6z)-3,6-nonadien-1-ol	53046-97-2	FRUITY/ SWEET/ VEGETATIVE/	X	X		X
1915	2-Ethyl-3-(2-Furyl)Acrylaldehyde	2-ethyl-3-(2-furyl)acrylaldehyde	770-27-4	SPICES/								X
1916	Allyl Sorbate	allyl sorbate	7493-75-6	FRUITY/		X
1917	Alpha-Amylcinnamyl Formate	alpha-amylcinnamyl formate	7493-79-0	SWEET/ VEGETATIVE/	X			X
1918	Alpha-Amylcinnamyl Isovalerate	alpha-amylcinnamyl isovalerate	7493-80-3	FRUITY/		X
1919	2-(4-Methylcyclohex-3-En-1-Yl)Propan-2-Yl (2E)-3-Phenylprop-2-Enoate	terpinyl cinnamate	10024-56-3	FERMENTED/ SWEET/ ROASTED/ FLORAL/	X		X		X													X
1920	Heptyl Cinnamate	heptyl cinnamate	10032-08-3	GREEN/ FLEAFY/ HYACINTH/							X
1921	Isojasmone	isojasmone	11050-62-7	FLORAL/ FRUITY/ SPICES/		X	X					X
1922	2-Methyl-3-Pentenoic-Acid	2-methyl-3-pentenoic acid	37674-63-8	ROASTED/					X
1923	Cis-3-Hexenyl Cis-3-Hexenoate	cis-3-hexenyl cis-3-hexenoate	61444-38-0	FRUITY/ VEGETATIVE/		X		X
1924	1-Popc	1-palmitoyl-2-oleoylphosphatidylcholine	26662-91-9	OFFFLAVOR/																										X
1925	Methyl (2E,4Z)-2,4-Decadienoate	methyl (2e,4z)-2,4-decadienoate	4493-42-9	FRUITY/		X
1926	2-Pentenoic-Acid, 2-Methyl-, (2Z)-	2-pentenoic acid, 2-methyl-, (2z)-	1617-37-4	FRUITY/ VEGETATIVE/		X		X
1927	(Z)-3,7-Dimethylocta-2,6-Dienyl Phenylacetate	(z)-3,7-dimethylocta-2,6-dienyl phenylacetate	10522-32-4	FLORAL/			X
1928	Neryl Valerate	neryl valerate	10522-33-5	FLORAL/ FRUITY/		X	X
1929	Trans-2-Hexenal Dimethyl Acetal	trans-2-hexenal dimethyl acetal	18318-83-7	FRUITY/		X
1930	(2E,4E)-Octa-2,4-Dien-1-Ol	2,4-octadien-1-ol, (2e,4e)-	18409-20-6	MILD/ FATTY/ CHICKEN/ FATTY/											X																					X
1931	Hesperidin Methylchalcone	hesperidin methylchalcone	24292-52-2	SWEET/	X
1932	(2Z,4Z,6Z)-Nona-2,4,6-Trienal	2,4,6-nonatrienal	56269-22-8	VEGETATIVE/				X
1933	Ocimen Quintoxide	(z)-tetrahydro-2,2-dimethyl-5-(1-methyl-1-propenyl)furan	56058-70-9	FRUITY/ VEGETATIVE/ SWEET/ SPICES/	X	X		X				X
1934	2-(Trans-2-Pentenyl)Cyclopentanone	2-(trans-2-pentenyl)cyclopentanone	51608-18-5	FRUITY/		X
1935	Methyl Alpha-Ionylacetate	3-methyl-alpha-ionyl acetate	68555-61-3	FLORAL/ VEGETATIVE/ FRUITY/		X	X	X
1936	Geranyl 2-Methylbutyrate	geranyl 2-methylbutyrate	68705-63-5	FLORAL/ FRUITY/		X	X
1937	Citronellyl Cinnamate	citronellyl cinnamate	10482-79-8	FLORAL/ SWEET/	X		X
1938	Acetylvalerenolic-Acid	acetylvalerenolic acid	81397-67-3	OFFFLAVOR/																										X
1939	Caftaric-Acid	caftaric acid	67879-58-7	OFFFLAVOR/																										X
1940	Marein	marein	535-96-6	SWEET/	X
1941	(2E,4E,7Z)-Deca-2,4,7-Trienal	(2e,4e,7z)-2,4,7-decatrienal	66642-86-2	FRUITY/		X
1942	Unii-X7Gk783K17	alpha-santalyl acetate	41414-75-9	VEGETATIVE/				X
1943	Vitispirane	vitispirane	65416-59-3	FLORAL/ VEGETATIVE/ FRUITY/		X	X	X
1944	D-Glucose-6-14C	d-glucose-6-14c	3573-62-4	SWEET/	X
1945	Magnesium Bisgalacturonate	magnesium bisgalacturonate	31186-93-3	SWEET/	X
1946	6-Deoxyaltritol	6-deoxyaltritol	51607-21-7	SWEET/	X
1947	Pppapp	pppapp	53951-06-7	SWEET/	X
1948	Phenol, 2-Ethoxy-4-(Methoxymethyl)-	2-ethoxy-4-(methoxymethyl)phenol	5595-79-9	ROASTED/ SPICES/ SWEET/	X				X			X
1949	Atp-Gamma Amidate	atp-gamma amidate	58430-80-1	SWEET/	X
1950	Allolactose	allolactose	645-03-4	SWEET/	X
1951	1-Chlorosucrose	1-chlorosucrose	64644-62-8	SWEET/	X
1952	Zinc Adenosine Triphosphate	zinc adenosine triphosphate	6602-83-1	SWEET/	X
1953	Isorhamnetin 7-Glucoside	isorhamnetin 7-glucoside	6743-96-0	SWEET/	X
1954	6-O-Alpha-D-Galactopyranosyl-Alpha-D-Glucopyranose	melibiose	220585-89-7	SWEET/	X
1955	Cyclic Ara-Amp	cyclic ara-amp	32465-18-2	SWEET/	X
1956	Ferrivenin	sucroferric oxyhydroxide	8047-67-4	SWEET/	X
1957	L-Fuculose	l-fuculose	13074-08-3	SWEET/	X
1958	L-Guluronic-Acid	l-guluronic acid	1986-15-8	SWEET/	X
1959	L-Gulonic-Acid	l-gulonic acid	526-97-6	SWEET/	X
1960	Gulonate	l-gulonate	2002-49-5	SWEET/	X
1961	Beta-Santalol	beta-santalol	77-42-9	VEGETATIVE/				X
1962	Cyclic Apt	sp-camps	23645-17-2	SWEET/	X
1963	Datpbetas	2'-deoxyadenosine 5'-o-(2-thiotriphosphate)	80227-17-4	SWEET/	X
1964	Alpha-L-Tagatopyranose	(3r,4s,5s,6r)-2,3,4,5,6-pentahydroxyhexanal	41847-59-0	SWEET/	X
1965	Mearnsitrin	(2r,3r,4s,5s,6s)-2-(3,4-dihydroxyphenyl)-6-[[(2s,3r,4r,5s,6r)-3,4,5-trihydroxy-6-(hydroxymethyl)oxan-2-yl]oxy]tetrahydropyran-3,4,5-triol	30484-88-9	SWEET/	X
1966	Stevioside A3	13-[(2-o-6-deoxy-β-d-glucopyranosyl-3-o-β-d-glucopyranosyl-β-d-glucopyranosyl)oxy]-8-o-β-d-glucopyranosyl-13-methyl-3h-isobenzofuro[3,2-c]chromen-3-one	58543-16-1	SWEET/	X
1967	2-Deoxy-A-L-Erythro Pentopyranose	(2r,3s,4r,5r)-2,3,4,5,6-pentahydroxyhexanal	113890-34-9	SWEET/	X
1968	2-Deoxy-D-Riboside	(2r,3s,4r)-2-deoxy-d-ribose	22900-10-3	SWEET/	X
1969	Alpha-L-Glucopyranose	(3r,4r,5s,6r)-6-(hydroxymethyl)oxane-2,3,4,5-tetrol	492-66-0	SWEET/	X
1970	Beta-L-Galactopyranose	(3r,4r,5s,6r)-6-(hydroxymethyl)oxane-2,3,4,5-tetrol	42789-83-3	SWEET/	X
1971	Alpha-L-Mannopyranose	(2s,3s,4r,5r)-6-(hydroxymethyl)oxane-2,3,4,5-tetrol	35810-56-1	SWEET/	X
1972	Beta-D-Sorbopyranose	(2s,3s,4r,5r)-6-(hydroxymethyl)oxane-2,3,4,5-tetrol	41847-55-6	SWEET/	X
1973	Alpha-D-Sorbopyranose	(2r,3r,4s,5s)-6-(hydroxymethyl)oxane-2,3,4,5-tetrol	41847-56-7	SWEET/	X
1974	Beta-L-Altrose	(2s,3s,4s,5s)-pentahydroxyhexanal	12773-31-8	SWEET/	X
1975	Beta-L-Gulose	(2s,3s,4s,5s)-pentahydroxyhexanal	39281-67-9	SWEET/	X
1976	Alpha-L-Idopyranose	(2s,3r,4s,5s)-6-(hydroxymethyl)oxane-2,3,4,5-tetrol	39281-68-0	SWEET/	X
1977	Beta-L-Glucopyranose	(2r,3r,4s,5s,6r)-6-(hydroxymethyl)oxane-2,3,4,5-tetrol	39281-65-7	SWEET/	X
1978	Beta-D-Rhamnopyranose	(2r,3r,4s,5s)-6-(hydroxymethyl)oxane-2,3,4,5-tetrol	28161-50-4	SWEET/	X
1979	Beta-L-Sorbopyranose	(2s,3s,4s,5r)-6-(hydroxymethyl)oxane-2,3,4,5-tetrol	35831-80-2	SWEET/	X
1980	H-Leu-Phe-Oh	l-leucyl-l-phenylalanine alcohol	3063-05-6	SWEET/	X
1981	H-Leu-D-Phe-Oh	l-leucyl-d-phenylalanine alcohol	21675-59-2	SWEET/	X
1982	H-D-Ala-Phe-Oh	d-alanyl-l-phenylalanine alcohol	3061-95-8	SWEET/	X
1983	L-Alanyl-D-Phenylalanine	(2s)-2-amino-3-(1-carboxy-1-methylethyl)propanoic acid	3061-93-6	SWEET/	X
1984	H-D-Ala-D-Phe-Oh	d-alanyl-d-phenylalanine alcohol	3061-94-7	SWEET/	X
1985	H-Val-Phe-Oh	l-valyl-l-phenylalanine alcohol	3918-92-1	SWEET/	X
1986	(R)-Butane-1,2,4-Triol	(3r,4s)-butane-1,2,4-triol	70005-88-8	SWEET/	X
1987	(1R)-Endo-(+)-Fenchyl Alcohol	(1r,4r)-endo-(+)-2,2,6-trimethylbicyclo[3.1.1]heptan-3-ol	2217-02-9	FRUITY/ VEGETATIVE/		X		X
1988	Serinylphenylalanine	(2s)-2-amino-3-(4-hydroxyphenyl)propanoic acid	16875-28-8	SWEET/	X
1989	Beta-D-Idopyranose	(2r,3s,4r,5r)-6-(hydroxymethyl)oxane-2,3,4,5-tetrol	7283-02-5	SWEET/	X
1990	H-Gly-Val-Phe-Oh	l-glycyl-l-valyl-l-phenylalanine alcohol	82985-55-5	SWEET/	X
1991	Alpha-D-Gulopyranose	(2r,3r,4s,5s)-2,3,4,5,6-pentahydroxyhexanal	7282-78-2	SWEET/	X
1992	Alpha-D-Arabinopyranose	(2s,3r,4r,5s)-pentahydroxyoxane-2-carbaldehyde	608-45-7	SWEET/	X
1993	Alpha-L-Ribopyranose	(2s,3s,4r,5r)-pentahydroxyoxane-2-carbaldehyde	7296-61-9	SWEET/	X
1994	Adenosine-5-Diphosphate	[(2r,3s,4r,5r)-5-(6-amino-9h-purin-9-yl)-3,4-dihydroxyoxolan-2-yl]methyloxymethyl dihydrogen phosphate	58-64-0	SWEET/	X
1995	Adenosine-Cyclic-Phosphate	[(2r,3s,4r,5r)-5-(6-amino-9h-purin-9-yl)-3,4-dihydroxyoxolan-2-yl]methyloxymethyl dihydrogen phosphate	60-92-4	SWEET/	X
1996	3-Deoxy-3-Fluoro-Beta-D-Glucopyranose	(2r,3s,4r,5r)-6-fluoro-2,3,4,5-tetrahydroxycyclohexanal	31001-26-0	SWEET/	X
1997	Alpha-D-Altropyranose	(2s,3s,4r,5r)-pentahydroxyoxane-2-carbaldehyde	7282-80-6	SWEET/	X
1998	Alpha-D-Idopyranose	(2r,3s,4r,5r)-pentahydroxyoxane-2-carbaldehyde	7282-82-8	SWEET/	X
1999	Lactulitol	(2r,3r,4s,5r)-2,3,4,5,6-pentahydroxyhexanal	53796-37-5	SWEET/	X
[truncated: 1,052 more rows]
[truncated: 14 more columns]

## Sheet: DESCRIPTORS
Descriptor1	Descriptor2	Descriptor3	Descriptor4	Descriptor5	Descriptor6	Descriptor7	Descriptor8	Descriptor9	Descriptor10
FISHY
FRUITY
CREAMY	SWEET	ROASTED	NUTTY	CARAMELLIC	LACTIC
FRUITY
MILD	FLORAL	PHENOLIC	BALSAMIC
SWEET	FATTY	FLORAL	MUSKY	CINNAMON
SAVORY	MEATY
FRUITY	BITTER	ALMOND-LIKE	SWEET	COCONUT
VEGETATIVE	SWEET	FLORAL	ROASTED	NUTTY
ROASTED	PHENOLIC	NUTTY
SHARP	SPICES	PUNGENT	SOUR	VINEGAR	FRUITY	OVERRIPE
BLAND
BUTTERY	CREAMY	SWEET	DAIRY	MILKY	FATTY	OILY
AMMONIACAL
SWEET
FRUITY	ROASTED	SWEET	STRONG	SHARP	BITTER	ALMOND-LIKE	CHERRY	TROPICAL	FRUITY
FLORAL	FAINT	BALSAMIC	URINE
FRUITY	FLORAL	PHENOLIC	SWEET	BALSAMIC	FRUITY	CHERRY	BITTER
BLAND
VEGETATIVE	FRUITY	BUTTERY	CREAMY
ACETIC	CHEESY	BUTTERY	DAIRY	FRUITY	SOUR
SPICES	PUNGENT	FORMYL	ASTRINGENT	MUSTARD-LIKE	BREADY	ACETIC
ACIDIC
SPICES	VEGETATIVE	CUMIN	CARAWAY	SPICY	HERBAL	LEATHER	PEPPERY
SPICES	SPICY	VEGETATIVE	CUMIN	HERBAL
SWEET	SPICY	CLOVE	PHENOLIC	PEPPERY	SMOKY	WOODY	AMBER	BALSAMIC	POWDERY
MUSTY	PHENOLIC	PLASTIC	MEDICINAL	HERBAL	LEATHERY
ROASTED	FAINT	PHENOLIC	NUTTY
MEDICINAL	WOODY	LEATHER	PHENOLIC
GASOLINE
FATTY	WAXY	RANCID	OILY	VEGETATIVE	CHEESY	SOAPY
GREEN	MILD
CITRUSY	FATTY	GREEN	OILY	PUNGENT
STRONG	BUTTERY	SWEET	CREAMY	PUNGENT	CARAMELLIC	MILKY	CREAMY
FATTY	OILY	CHEESY	GARLIC-LIKE	CREAMY
SWEET	FLORAL	HAWTHORN	HAY	COUMARIN
ANIMAL	FLORAL	MOTHBALL	FECAL	NAPHTHELENE	EARTHY
MILD	SOUR
ROASTED	ACIDIC	NUTTY
DECOMPOSING	CABBAGE	GARLIC-LIKE	CREAMY	SULFUROUS	CREAMY	ALLIACEOUS
SWEET	ACIDIC	ETHEREAL	RUMMY	CARAMELLIC	DAIRY
FERMENTED
PUNGENT	DRY	TARRY
SOUR	RADISH	CABBAGE
CARDBOARD
WAXY	FATTY	SOAPY	LARD	TALLOW
PHENOLIC	PLASTIC	RUBBER
SWEET	ACIDIC	HONEY	ALMOND-LIKE	WEEDY	VEGETATIVE	GREEN
GREEN	FLORAL	CLOVER	HYACINTH	HONEY	COCOA
FLORAL	HONEY	SWEET	SOUR	WAXY	CIVET	CHOCOLATE	COCOA
BLAND
FERMENTED	ALCOHOLIC	SWEET
PUNGENT	ACIDIC	CHEESY	SPICES	VINEGAR	DAIRY	FRUITY
SOUR	PUTRID	FISHY	AMINE
SOUR	ACETIC	CARAMELLIC	SUGAR
SOUR	ACIDIC
BLAND
CABBAGE
FATTY	BEEF	JUICE	MEATY	BROTHY	METALLIC	NUTTY
SWEET
ROASTED	SWEET	CREAMY	CHOCOLATE	SPICY	PHENOLIC	MILKY	VANILLA	NUTTY
MILD	PHENOLIC
ROASTED	SWEET	FAINT	VANILLA	NUTTY
FAINT	FRUITY	FLORAL	VEGETATIVE	SWEET	ROASTED	BALSAMIC	OILY	BERRY	NUTTY
MILD	WATERCRESS	DUSTY	MEDICINAL	OILY	HORSERADISH	SPICY
ASTRINGENT
WAXY	CLEAN	GREASY	FLORAL	OILY	LAUNDERED	FATTY
EUCALYPTUS-LIKE	HERBAL	CAMPHORACEOUS	MEDICINAL	MINTY	CAMPHORACEOUS	COOL
ROASTED	PHENOLIC	NARCISSUS	ANIMAL	MIMOSA	NUTTY
UNPLEASANT	FRUITY	RANCID	SOUR	FATTY	CITRUSY	SOAPY
BLAND	ODORLESS	PUNGENT	BURNING
FAINT
BALSAMIC	METALLIC	POWDERY	GERANIUM	PLASTIC	HERBAL
SPICES	SWEET	VEGETATIVE	FLORAL	ROASTED	WOODY
SPICES	PUNGENT
SPICES	FRUITY	PUNGENT	MEDICINAL
VEGETATIVE	PHENOLIC	WOODY	MOSSY
FRUITY	MILD	FATTY	COCONUT	OILY
WINTERGREEN	SWEET	ROOTBEER	BALSAMIC
FLORAL	SPICES	SPICY	BALSAMIC	WOODY
BLAND
PHENOLIC	ROASTED	MUSTY	CREAMY	VANILLA	NUTTY
SWEET	WARM	SPICY	WOODY	FLORAL	SASSAFRASS	ANISIC
MILD	FATTY	WAXY
MILD	CLEAN	TROPICAL	FRUITY
FERMENTED
SWEET	VEGETATIVE
PUNGENT	SPICES	MUSTARD-LIKE	HORSERADISH	WASABI
BLAND	FATTY
SWEET
CHEESY	WAXY	CREAMY	FATTY	BITTER
FLORAL	ROSEY	DRIED	FLORAL	BREADY
MILD	ACETIC
SWEET
BITTER
VEGETATIVE	FRESH	ALDEHYDIC	FRUITY	LEAFY	SWEATY
SULFUROUS	NUTTY	BURNT
FUSEL	OILY	SWEET	FERMENTED	BREADY	FRUITY	FERMENTED	BALSAMIC
FAINT	SOUR
SULFUROUS	FRUITY
STRONG	RIPE	ONION-LIKE	GASSY	SOFTBOILED	STRONGPOULTRY
ETHEREAL	SWEET
CAMPHORACEOUS
SPICES	PUNGENT
HERBAL	MENTHOLIC	SPICES	SWEET	WOODY	SOAPY
VEGETATIVE	POWERFUL	FRUITY	LEAFY
SWEET	VEGETATIVE	FERMENTED	FAINT	WINEY	HERBAL
MILD	FRUITY	FERMENTED	WINEY
FRUITY	LAVENDER	WOODY	BERGAMOT	CITRUSY
COOL	WOODY	CAMPHORACEOUS	MUSTY	CERDARWOOD	TOBACCO	LEATHER
FLORAL	SWEET	CITRUSY	LIME	CLEAN	OILY
CITRUSY	FLORAL	WOODY	ROSEY	HOPPY	ANISIC	WAXY	ALDEHYDIC
WINEY	WHISKY	FUSEL	CORTEX	MALTY	ALCOHOL	SOLVENT
FRESH	ALDEHYDIC	FLORAL	MALTY	GREEN
FRESH	SWEET	FLORAL	GREEN	MALTY	PUNGENT	GRAPEY
CHEMICAL	ACETONE	CAMPHORACEOUS	FRUITY
ETHEREAL	SWEET	FRUITY	RUMMY	WHISKY
ACIDIC	CHEESY	FRUITY	BUTTERY	RANCID	CREAMY
WOODY	CAMPHORACEOUS	TERPENIC	MINTY	SPICY
FRESH	HERBAL	LIME	COLOGNE
FRESH	CAMPHORACEOUS	EARTHY	WOODY	SWEET	SPICY
ACRYLIC	AROMATIC	FRUITY
FATTY	MUSKY	SOAPY	FLORAL	POWDERY
ANIMAL	FECAL	INDOLIC	CIVET
FRUITY	MUSTY	SWEET	POWDERY	PHENOLIC	WINEY
CLOVER	HERBAL	SWEET	COOL	SPICY	FLORAL
OILY	FLORAL	VEGETATIVE	METALLIC	SEAWEED
SWEET	GRAPEY	WINTERGREEN	MINTY
FRUITY	POWDERY	COCONUT	LACTIC	PHENOLIC
SWEET
ACIDIC	FRUITY	WHISKY	FERMENTED	DRY	CREAMY
ACIDIC	CARAMELLIC	EARTHY
SWEET	INTENSE	MUSKY	AMBRETTE	MACROCYCLIC
MEDICINAL	CREOSOTE	PHENOLIC	SOLVENT	WOODY	SMOKY	AGEDSCOTCH	BURNT
SWEET	WOODY	SPICY	POWDERY	CASCARILLA	DRY
FLORAL	WOODY	SWEET	MINTY
MINTY
HERBAL	MINTY	CAMPHORACEOUS	MEDICINAL	SPICY	PEPPERYMINT
HERBAL	CAMPHORACEOUS	SULFUROUS	RASPBERRY	LEAFY
VEGETATIVE	SPICY	WOODY	PHENOLIC
SPICY	MEDICINAL	ASTRINGENT	COOL
SMOKY	PHENOLIC	BACON	POWDERY	BALSAMIC
SWEET	CREAMY	VANILLA	PHENOLIC	MUSTY
MEDICINAL	TOBACCO	EARTHY	RUBBER	MUSTY
SULFUROUS	RUBBERY	MEATY	ROASTED	WOODY	CREAMY
LEATHER	TONKA	CASTOREUM	TOBACCO	FECAL	ANISIC
PUNGENT	FLORAL	SPICES	NEROLI	BERGAMOT
NAPHTHYL	FLORAL	ORANGE-LIKE	BLOSSOM	ACACIA	NEROLI
FRUITY	SWEET	NEROLI	POWDERY
FRUITY	SWEET	FLORAL	SPICY	SPICES	CINNAMON	PEPPERY	WOODY
NAPHTHYL	FLORAL	POWDERY	SOAPY	ORANGE-LIKE
FRESH	SWEET	CARNATION	MALTY	SPICY	ALLSPICES	CLOVE
SPICY	VANILLA	MEDICINAL	NUTTY	SMOKY	LEATHERY	CLOVE
AROMATIC	VEGETATIVE	FLORAL	HYACINTH	HERBAL
FLORAL	SWEET
HAWTHORN	LILAC	FLORAL	CHERRY	FRUITY
WARM	HERBAL	TOBACCO
CUMIN	ALMOND-LIKE	SPICY	NAPHTHYL	TROPICAL
SWEET	SMOKY	BURNT	WOODY
FAINT	PHENOLIC
MILD	BENZALDEHYDE
SWEET	BALSAMIC	FLORAL	TROPICAL
SPICY	SASSAFRASS
SULFUROUS	VEGETATIVE	NUTTY	MEAT	COFFEE
TOBACCO	ROASTED	MEATY	PHENOLIC	HAZELNUT
MEATY	POWDERY	BURNT	BROTHY	HAZELNUT
PLASTIC
SMOKY	SWEET	EARTHY
MUSTY	NAPTHTYL	SMOKY	BACON	STRINGENT
RANCID	SWEET
MUSTY	COCOA	PHENOLIC	NUTTY	CEREAL	SWEET	GREEN
CREAMY	OILY	FATTY	CARAMELLIC
POWERFUL	SMOKY	WOODY	HERBAL
PHENOLIC
MINTY	HERBAL	RUMMY	SPICY	WASABI
VEGETATIVE	SWEET	FRUITY	CANDY	METALLIC	CREAMY
SOUR	CHEESY	CREAMY	BUTTERY
SWEET	FERMENTED	RUMMY	FRUITY	SWEET
SHARP	FRUITY	BUTTERY	CREAMY
ETHEREAL	FRUITY	TROPICAL	RIPE
SWEET	TUTTIFRUTTI	WINEY	TROPICAL
SWEET	GREEN	ETHEREAL	FRUITY	COCOA
ALCOHOLIC	CHEMICAL	MUSTY	SWEET	CARAMELLIC	COFFEE
SWEET	WOODY	BAKED	BREADY	CARAMELLIC
NUTTY	FAINT	VANILLA	VEGETATIVE	SMOKY	SULFUROUS
LEATHER	WOODY	HERBAL	TROPICAL
MILD	SWEET	ETHEREAL
FRESH	ACETOPHENONE	SWEET	MEDICINAL	WOODY
SWEET	PUNGENT	MIMOSA	ROASTED	SPICY	CHERRY	ALMOND-LIKE
FRUITY	METALLIC	FRUITY	CHEESY	TROPICAL
MINTY	WEEDY	COOL	HERBAL	CARAWAY	SPICY
MINTY	LICORICE
PINEY	HERBAL
OILY	WOODY	TERPENIC	LIME	TROPICAL	FRUITY
FRUITY	PINEY	LEMON-LIKE	MEDICINAL	CITRUSY
FRESH	CITRUSY	TERPENIC	RANCID	WOODY
BURNT	PHENOLIC	WOODY	WARM	SPICY
MILD	SWEET	FLORAL	HAWTHORN
ACACIA	BALSAMIC	ANISIC	POWDERY	SWEET	ROASTED	NUTTY
FAINT	PUTRID	SWEET	CADAVEROUS
SHARP	ALLIACEOUS	ONION-LIKE	SULFUROUS	GARLIC-LIKE	MINT
PHENOLIC	GASOLINE	ETHEREAL	AROMATIC	ACRYLATE	ACETONE
TOLUENE	SPICY	VEGETATIVE	WOODY	ROASTED
GREEN	GRASSY
CLEAN	OILY	MEDICINAL	NARCISSUS
SWEET	FLORAL	HONEY	ALMOND-LIKE	WAXY	SPICY
FRUITY	FLORAL	SPICES	ROASTED	SWEET	NUTTY	ROSEY	HONEY
ANISIC	HONEY	WOODY	MEDICINAL	BALSAMIC	LICORICE
FLORAL	SWEET	HONEY	TROPICAL	GREEN
CLEAN	FRESH	VIOLET	TROPICAL	OILY
GREEN	LEAFY	BALSAMIC	FLORAL	LEAFY
HONEY	FRUITY	BALSAMIC	WINEY	FLORAL
FLORAL	JASMIN	OILY	BERRY
FRUITY	APRICOT-LIKE	SWEET	PLUM
FRUITY	VEGETATIVE	SWEET
FLORAL	SWEET	FRUITY	TROPICAL	ROSEY
FLORAL	FRUITY	PASTRY	VEGETATIVE	TROPICAL
FRUITY	PLASTIC	EARTHY	FUNGAL	SWEET	FRUITY
FLORAL	TROPICAL	HONEY	FRUITY	BREADY
ANIMAL	NARCISSUS	FRUITY	GREEN	PHENOLIC
FERMENTED	LICORICE	SWEET	SPICY	SASSAFRASS
FRESH	FOLIAGE	SPICY	FRUITY	VEGETATIVE	BALSAMIC	FLORAL	MELON
FRUITY	CRANBERRY	SPICY	ALMOND-LIKE	FRESH
FRUITY	COCONUT	CREAMY	SWEET	OILY	SWEET	WAXY	BUTTERY
WATERCRESS	FLORAL	HERBAL	VEGETATIVE	BANANA
FRUITY	CREAMY	LACTIC	KETONIC	MACADAMIA
CITRUSY	FRESH	OILY	FATTY	SWEET	FRUITY	ROSEY	GREEN
FRUITY	CHERRY	DEEP	PHENOLIC	CINNAMON
VEGETATIVE	ROASTED	NUTTY	EARTHY	STRONG	WINEY
NAPHTHYL	CRESOL	YLANG	POWDERY	NUTTY	CAMPHORACEOUS
FRUITY	FLORAL	WINEY	WOODY
SWEET	ROASTED	HYACINTH	FLORAL	HAWTHORN	NUTTY
FRUITY	SWEET	CARAMELLIC	COCONUT	COUMARIN	MILKY
FRUITY	SWEET	RUMMY	PINEAPPLE-LIKE
ANIMAL	ACIDIC	GREEN	SWEATY
FRUITY	FRESH	CITRUSY	GREEN
FRUITY	COGNAC	PINEAPPLE-LIKE	SWEET
EARTHY	GREEN	VEGETATIVE	NUTTY
SPICY	AMINE
APRICOT-LIKE	FRUITY	RANCID	SWEATY	BUBBLEGUM
BANANA	SWEET	FRUITY	TROPICAL
FRUITY	SWEET	EARTHY	PEACHY	FOLIAGE	APPLE-LIKE
VERBENA	ALMOND-LIKE	GERANIUM
MILD	ALCOHOLIC
WAXY	SOAPY	LEATHERY	CITRUSY	WOODY
WAXY	OILY	POWDERY	GERANIUM
FRUITY	FLORAL	WAXY	VEGETATIVE	SWEET	ALDEHYDIC
FRUITY	FERMENTED	FLORAL	APRICOT-LIKE
FRUITY	FERMENTED	WAXY	MELON
BUTTERY
CHEMICAL	SPICES	TROPICAL	FRUITY	SWEET
ESTERY	SWEET	FRUITY	RUMMY	PAPAYA	RUMMY
ETHEREAL	FRUITY	VEGETATIVE	SWEET	BACON
FRUITY	WAXY	FLORAL	SWEET	BERRY
ALMOND-LIKE	CHERRY	PUNGENT	ACRID
PUNGENT	MUSTARD-LIKE
WAXY	FLORAL	TROPICAL	SWEET	FRUITY	GREEN
VEGETATIVE	FERMENTED	ETHEREAL	FRUITY	SWEET	WOODY
SOLVENT	SPICY	DAIRY	HERBAL	FRUITY
ETHEREAL	FRUITY	SWEET	CHEMICAL
FRUITY	ACETIC	SWEET	LACTIC
SHARP	VINEGAR
HERBAL	SWEET	TOBACCO	COCONUT	WOODY
PLASTIC
MILD	FRESH	FERMENTED	YEASTY
BANANA	METALLIC	COGNAC	CITRUSY
CAMPHORACEOUS	MENTHOLIC	PHENOLIC
MINTY	ACETONE
MEATY	PHENOLIC	BURNT
AMINE	FISHY	SEAFOOD	CORN
ROASTED	NUTTY	PEANUT	CHOCOLATE
FRUITY	SWEET	PEACHY
FRUITY	SWEET	APPLE-LIKE
FAINT	FRUITY	OILY
ACIDIC	SWEATY	RANCID	PUTRID	RANCID
SOLVENT	CELERY	RASPBERRY	FRUITY	TUTTIFRUTTI
SULFUROUS	GARLIC-LIKE	VEGETATIVE	COFFEE
MEATY	SULFUROUS
FERMENTED	FLORAL	SPICES	ROSEY	COGNAC	SWEET
WARM	NUTTY	SWEET
ALLIACEOUS	GARLIC-LIKE
FRUITY	SWEET	BANANA	TROPICAL	FLORAL
FAINT	OILY	FATTY
FRUITY	FERMENTED	APPLE-LIKE	OILY	SWEET	WAXY
MILD	MELON	FRUITY	WINEY
OILY	WINEY	FRUITY	FLORAL
FRUITY	SPICY	COCONUT	WOODY	WAXY	PEAR-LIKE
PLUM	EARTHY	WINEY	SHARP	FATTY
ROASTED	FERMENTED	FRUITY	SPICES	NUTTY
SULFUROUS	FATTY	ROASTED	MEATY	VEGETATIVE
BERRY	RUMMY	SWEET	FRUITY
GASSY	RIPE	GREASY	GARLIC-LIKE	BURNTRUBBER
FLORAL	SWEET	HEAVY	ANIMAL
WAXY	ALDEHYDIC	FRUITY	SWEET
VEGETATIVE	LEAFY	FATTY	FRUITY
EARTHY	WEEDY	NATURAL	WOODY	APPLE-LIKE
RANCID	CHEESY	DIRTY	FATTY
OILY	FRUITY	ALCOHOLIC	SWEET
BURNT	FATTY	GARLIC-LIKE	ROASTED	SULFUROUS
FRUITY
GARLIC-LIKE	VEGETATIVE	ONION-LIKE
MILD	WAXY
VEGETATIVE	FRUITY	MUSTY	WOODY	SWEET	FATTY
FRUITY	FRESH	FATTY	VEGETATIVE	FERMENTED	WINEY	ALDEHYDIC
FLORAL	VEGETATIVE	FRUITY	LEAFY	MELON
FRUITY	FLORAL	FATTY	ROSEY	FUNGAL
FRUITY	WAXY	SOAPY	CREAMY
GASOLINE
WAXY	DIRTY	CHEESY	CREAMU
FRESH	VEGETATIVE	FRUITY	WOODY	RUMMY	SPICY
WAXY	FRUITY	VEGETATIVE	FLORAL	CREAMY	FATTY	CITRUS
VEGETATIVE	MUSHROOM-LIKE	WAXY	HERBAL	FATTY	COGNAC	CITRUSY	CITRUSYPEEL
CLOTHS	FRUITY	FLORAL	SOAPY	VEGETATIVE	LAUNDERED	CLEAN	FRESH	WAXY
FRUITY	VEGETATIVE	PLUM	FLORAL	CUCUMBER	APPLE-LIKE	WAXY	GREEN
FRUITY	FLORAL	FATTY	SWEET	CLEAN	ORANGE-LIKE	WATERY
FRUITY	SWEET	ALDEHYDIC	CITRUSY	FLORAL	ORANGE-LIKE
FRUITY	FLORAL	OILY	VEGETATIVE	ORANGE-LIKE
WAXY	CREAMY	COCONUT	CHEESY	DAIRY
OILY	WAXY	FATTY	ORRIS
FRUITY	FRESH	FLORAL	WAXY	VEGETATIVE	CITRUSY	ROSEY	SOAPY
FRUITY	FRESH	OZONIC	VEGETATIVE	FLORAL	CLEAN	WAXY
WAXY	FLORAL	ALDEHYDIC	CITRUSY	FATTY	SOAPY	LAUNDRY
ROSEY	WAXY	ALDEHYDIC	MANDARIN	CITRUSY	SOAPY
FRUITY	EARTHY	FLORAL	HONEY	COCONUT	SOAPY
FRUITY	WAXY	SOAPY	CITRUSY	GREEN	FLORAL	MANDARIN
OILY	WAXY
FRUITY	ORRIS	COCONUT	WAXY	OFFFLAVOR
BLAND
WAXY
FRUITY	SWEET	VEGETATIVE	CITRUSY	WOODY	LAVENDER
MINTY	SPICES	SPICY	MENTHOLIC
WOODY	VEGETATIVE	SWEET	DRY	SANDALWOOD
SWEET	FRUITY	BALSAMIC	MILD
BALSAMIC	BALSAMIC	HERBAL	SOAPY	CLEAN
SWEET	WINTERGREEN	SPICY	ANISIC
VEGETATIVE	SWEET	BALSAMIC	SPICES	ANISIC
SWEET	ROASTED	VANILLA	VEGETATIVE	FRUITY	NUTTY
VEGETATIVE	FLORAL	SWEET	TROPICAL	WEEDY	ROSEY
FRUITY	HELIOTROPE	SWEET	ROASTED	FLORAL	VANILLA	NUTTY
MINTY
ROASTED	SWEET	CARAMELLIC	VANILLA	NUTTY
DAIRY	ROASTED	VEGETATIVE	SWEET	VANILLA	POWDERY	CREAMY	NUTTY
SWEET	FRUITY	FLORAL	TROPICAL	STRAWBERRY
VEGETATIVE	SWEET	SPICES	FRUITY	FLORAL
SWEET	MIMOSA	ROASTED	FRUITY	CHERRY	NUTTY
FRUITY	FLORAL	SWEET
FRUITY	FLORAL	GRAPEY	FRUITY	FLORAL	NEROLI	ORANGE-LIKE
MILD	SWEET	VEGETATIVE	NUTTY	SWEET
VANILLA	SWEET	ROASTED	ALMOND-LIKE	HAWTHORN
FLORAL	MILD	FRUITY	BALSAMIC
SWEET
MEATY	ONION-LIKE	VEGETATIVE	GARLIC-LIKE	SULFUROUS
ROASTED	VEGETATIVE	FERMENTED	FRUITY	NUTTY
FERMENTED	LACTIC	WAXY	FRUITY	WINEY	APPLESKIN
PUNGENT	EARTHY	WOODY
SWEET
FLORAL	SWEET	VEGETATIVE	WAXY	ROSEY
BITTER	MEDICINAL	DRY	ALMOND-LIKE
FLORAL	FRUITY	APRICOT-LIKE	ROSEY	PEACHY
SWEET
FERMENTED	SPICES	ROASTED	VEGETATIVE	HERBAL	SWEET	FENNEL	NUTTY
HARSH	FRUITY	ACRYLATE	PLASTIC
MILD	ESTERY
ROSEY	POWDERY	SPICY	CITRUSY	LEAFY	WAXY
GREEN	ROSEY	FLORAL	FRUITY	NEROLI
FLORAL	TROPICAL	FRUITY	SWEET	WAXY	GERANIUM
LILAC	FLORAL	ACETIC	WAXY	TROPICAL
FRUITY	VEGETATIVE	APPLE-LIKE	FATTY	ESTERY
FRUITY	PINEAPPLE-LIKE	WAXY	SWEET	FERMENTED
SWEET	ETHEREAL
BLAND	OILY
FRUITY	SWEET	APPLE-LIKE	GREEN
SWEET
SWEET
SWEET
SWEET	SMOKY	EARTHY	GREEN	CARAMELLIC
SWEET
SWEET	GREEN	MOWN	HAY	FENNEL
FRUITY	FLORAL	VEGETATIVE	APPLE-LIKE	TROPICAL
SALTY	MEATY
FRUITY	PEAR-LIKE	FLORAL	BERRY	POWDERY
ROASTED	FRUITY	MEDICINAL	CHEMICAL	NUTTY
SWEET
SWEET
ROASTED	PYRIDINE	MEATY	NUTTY
ROASTED	PUNGENT	SWEET	SPICES	BARLY	CORN	NUTTY	VEGETATIVE
SWEET
HAWTHORN	SWEET	FRUITY	FLORAL	METALLIC	JAM	STRAWBERRY
POPCORN-LIKE	SWEET	VEGETATIVE	ROASTED	DRY	HAWTHORN	NUTTY
VEGETATIVE	FRUITY	CITRUSY	APPLE-LIKE	LEMON-LIKE	FLORAL	STRAWBERRY
TROPICAL	SAFFRON	CLEAN	ROSEY	SWEET	OXIDE
COOL	SPICES	PINEY	VEGETATIVE	TERPENE	CAMPHORACEOUS
VEGETATIVE	SPICES	WOODY	SPICES
FLORAL	SPICES
VEGETATIVE
FRUITY
FRUITY	VEGETATIVE	SWEET	TERPENIC	LIME	WOODY	ASTRINGENT	EARTHY
MINTY	SPEARMINT	HERBAL
FRUITY	WOODY	CITRUSY	HERBAL
FLORAL	VEGETATIVE	WOODY	CELERY	FRUITY	WINEY
ROASTED	ONION-LIKE	ROASTED	METALLIC	GARLIC-LIKE	NUTTY
BURNT	ROASTED	MEATY	NUTTY
VEGETATIVE
SWEET
MUSTARD-LIKE	VEGETATIVE	COOKED	VEGETATIVE
PINEY	WOODY	MINT	MEDICINAL	SWEET
SWEET
PARSLEY	FAINT
PHENOLIC	MUSTY	CHEMICAL	CRESOLIC
SWEET
FRUITY
HAWTHORN	FLORAL	SWEET	POWDERY	BUTTY
TOBACCO	OAKMOSS	HAZELNUT	ROASTED	CARAMELLIC	VEGETATIVE
FRUITY	POWERFUL	PINEAPPLE-LIKE	TROPICAL
PINEAPPLE-LIKE	FRUITY	SWEET	TROPICAL	FRUITY	ESTERY	STRAWBERRY
FRUITY	FLORAL	SWEET	BERRY	RHUBARB	MELON	WAXY
FRUITY	SWEET	RUMMY	TUTTIFRUTTI	BUBBLEGUM	TROPICAL
FRUITY	COGNAC	MELON	WAXY	FATTY	ESTERY
FRUITY	SWEET	BANANA	PINEAPPLE-LIKE	TROPICAL
FRUITY	SWEET	BANANA	RUMMY	ETHER
SULFUROUS	ONION-LIKE	GREEN	ONION-LIKE	GARLIC-LIKE
ANIMAL	NATURAL	FATTY	POWDERY	MUSKY
PUNGENT	MUSTARD-LIKE	GARLIC-LIKE
FRESH	FLORAL	LAVENDER	CITRUSY
FRESH	LEMON-LIKE	GRASSY	HERBAL	SWEET	VEGETATIVE	EARTHY
GREEN	GRASSY	FRUITY	GERANIUM	HORSERADISH
VEGETATIVE
FRUITY	FLORAL
SWEET
ETHEREAL	FRUITY	FRESH	HARSH	RUMMY	STRAWBERRY	APPLE-LIKE
FRUITY
STRONG	APPLE-LIKE	FRUITY	PINEAPPLE-LIKE
PUNGENT	MUSTARD-LIKE	HORSERADISH
FRUITY	GREEN	LAVENDER	FRUITY
BITTER	SWEET	APPLE-LIKE	FRUITY
PEPPERY	WOODY	EARTHY	MUSTY	SWEET	SPICY	OAKY
SWEET
SWEET	MEDICINAL	PHENOLIC	BURNT	SMOKY	WOODY	COFFEE
PLASTIC	BUTTERY	HONEY	COCOA	CARAMELLIC	WHEY	NUTTY
FLORAL	SWEET	FRUITY
MINTY	PEPPERYMINT	COOL
SWEET	HERBAL	OILY	NUTTY
DILL	ASPARAGUS	CILANTRO	HERBAL	FATTY	EARTHY
SWEET
FRESH	WOODY	CITRUSY	PINEY	SWEET
DRY	WOODY	MUSTY
FLORAL	MILD
BUTTERY	ETHEREAL	HERBAL	DANK
STRONG	PUNGENT	FRUITY
PUNGENT	FRUITY	APPLE-LIKE
FRUITY	GREENAPPLE	SWEET
PUNGENT	FRUITY	APPLE-LIKE
SWEET	FRUITY	FLORAL
ALDEHYDIC	CHOCOLATE	PEACHY	FATTY	ETHEREAL
CAMPHORACEOUS	MEDICINAL	MINTY
ANISIC
FERMENTED	SWEET	BRANDY	FRUITY
SWEET	ACIDIC	CREAMY	DAIRY
FRUITY	PLUM	RUMMY	BRANDY
FATTY	HERBAL	HERBAL	EARTHY
FRUITY
FRUITY	BUTTERSCOTCH	BUTTERY	HONEY	WOODY
SWEET
SWEET
CARAMELLIC	SWEET	MUSTY	BROWNSUGAR
GREEN	CUCUMBER	MELON	VEGETATIVE	HORSERADISH
CREAMY	WOODY	VANILLA	BURNT	POWDERY
FRUITY	SWEET
GREEN	MINTY	MENTHOLIC	SPEARMINT	HERBAL
SWEET	SPICES	ROASTED	NUTTY	ALDEHYDIC	CARAMELLIC
CHERRY	SWEET	FRUITY	BENZALDEHYDIC	PHENOLIC
STRONG	FRUITY	BANANA
CHERRY	FRUITY	NUTTY	PHENOLIC	MEDICINAL
SULFUROUS	VEGETATIVE	GARLIC-LIKE
CHEMICAL	MEATY	GRAVY
ORANGE-LIKE	TROPICAL	FRUITY	NUTTY
FRUITY	SWEET	GREEN	TROPICAL
FRUITY	FERMENTED
WAXY	CREAMY	FRUITY	COCONUT
BITTER	OILY	NUTTY
SULFUROUS	BURNT	EARTHY	GREEN	ONION-LIKE
ETHEREAL	RUMMY	CARAMELLIC	BREADY	TEQUILA
SWEET
ETHEREAL	SWEET	PINEAPPLE-LIKE	BANANA	BITTER
NUTTY	SULFUROUS
MILD	SWEET	GREEN	FRUITY
WAXY	WOODY
FLORAL	SPICY	WINTERGREEN	SPICES
MEDICINAL	SMOKY	PHENOLIC
FRUITY	PINEAPPLE-LIKE	SWEET
VEGETATIVE	SPICES
PUNGENT	CHEESY	ACIDIC	OVERRIPE
GREEN	METALLIC	VEGETATIVE	CABBAGE	SULFUROUS
SWEET	SPICES
CREAMY	VANILLA	VEGETATIVE	SWEET	FRUITY	BUTTERY
COCONUT	VANILLA	CREAMY	FATTY	SWEET
FRUITY	MILKY	VEGETATIVE	SWEET	CHEESY
SWEET	FRUITY
NUTTY	CARAMELLIC	PECAN	WOODY
BURNT	MEATY	ROASTED	CHICKEN
FERMENTED	CHEESY	WEEDY	EARTHY	SWEET	FLORAL
SWEET	VEGETATIVE
FRUITY	SWEET	APPLE-LIKE
FRUITY	WAXY
ROASTED	SAVORY	GREEN
FLORAL	FRUITY	SWEET
BURNT	GARLIC-LIKE
SWEET
HAZELNUT	FISHY	LICORICE	BREADY
ROASTED	VEGETATIVE	NUTTY
VEGETATIVE	FRUITY	SWEET	GREEN
FRESH	CLEAN	METALLIC	PEAR-LIKE	LAVENDER
FLORAL	SWEET	VEGETATIVE
WAXY	CHEESY	BUTTERY	MILKY
NATURAL	GREEN	APPLE-LIKE	BANANA
SWEET	BROWNSUGAR	NUTTY	VEGETATIVE
CARAMELLIC	CHERRY	MEDICINAL	NUTTY
STRONG	COUMARIN	NUTTY
HERBAL	CELERY
PEPPERY	TURPENTINE	WOODY	SPICY
MILD	SPICY	SWEET
HORSERADISH	MUSTARD-LIKE	MUSHROOM-LIKE
SPICES	VEGETATIVE
SWEET
MILD	GREEN	FRUITY	APPLE-LIKE
FLORAL	SWEET	FRUITY
GREEN	FRUITY	VEGETATIVE
ETHEREAL	STRONG	ALLIACEOUS
COOKED	VEGETATIVE	METALLIC
CAMPHORACEOUS	LIME	BITTER	FRESH	PINEY
SULFUROUS	ONION-LIKE	STRONG
ALLIACEOUS	ONION-LIKE	GARLIC-LIKE	HORSERADISH	VEGETATIVE
GASOLINE
FRUITY	WINEY	FERMENTED
VEGETATIVE	NUTTY
HONEY
MEATY	BLOODY	SULFUROUS
NUTTY	VEGETATIVE	FLORAL	SWEET	WOODY	EARTHY
SULFUROUS	ONION-LIKE	GREEN	METALLIC
SWEET	PUNGENT	FRUITY
HERBAL	CHEMICAL	WINTERGREEN
MILD	SWEET	CARAMELLIC	HERBAL
NUTTY
WOODY	WAXY	SWEET	CITRUSY	LIME
SPICY	WOODY	GREEN	DRY	HERBAL
REMINISCENT	ORANGE-LIKE	FLORAL	SWEET
METALLIC	GARLIC-LIKE	ALLIACEOUS	ONION-LIKE
ALLIACEOUS	GARLIC-LIKE	ONION-LIKE
TOMATO	MUSTARD-LIKE	ONION-LIKE	SULFUROUS
FRUITY	SWEET	PINEAPPLE-LIKE
MINTY	FRESH	COOL	WOODY
HERBAL	MINTY	DILL
SULFUROUS	HORSERADISH	GREEN
STRONG	GREEN	PEANUT
SWEET	MUSTY	PEACHY	GREEN	WAXY
FRUITY	SWEET	PINEAPPLE-LIKE
NUTTY	FLORAL
SULFUROUS	MUSTY	MEATY	NUTTY
GREEN	FRUITY	APPLE-LIKE	PEAR-LIKE
CITRUSY	SWEET	FRESH	FATTY
SPICES
PUNGENT	THUJONIC	CISTUS	LABDANUM	HONEY
SWEET
GREEN	EARTHY	WAXY	DAIRY
SWEET	WAXY	GREEN	ESTERY
MUSTY	GREEN	ALLIACEOUS	ONION-LIKE	GARLIC-LIKE
GREEN	SOAPY	WAXY	APPLE-LIKE	SWEET	APPLEPEEL	FLORAL
FLORAL	VEGETATIVE	FRUITY
FRUITY
SPICY	SWEET	BALSAMIC	POWDERY	PHENOLIC
FRUITY	SWEET
EUCALYPTUS-LIKE	WOODY	GREEN	HERBAL
SWEET
ROASTED	SWEET
ROASTED	FATTY	RAW	CABBAGE	SULFUROUS
CHEESY	WINEY	FRUITY
LACTIC	COCONUT	POWDERY	COUMARIN	SWEET	CREAMY
WOODY	SPICY	CAMPHORACEOUS
MUSKY	WARM	POWDERY
HERBAL	LAVENDER	MUSHROOM-LIKE	POWERFUL	EARTHY
SWEET
GREEN	FLORAL	HERBAL	COOL	CAMPHORACEOUS	WOODY	BERRY
SWEET
GREEN	CHRYSANTHEMUM	HERBAL	FLORAL	EARTHY	METALLIC	CILANTRO
FRUITY
SWEET
ACRYLIC	PUNGENT	VEGETATIVE
EARTHY	GREEN	WAXY	CARAMELLIC	RUMMY	TROPICAL	CHOCOLATE
FAINT	FRUITY	SWEET	WINEY
CARAMELLIC	BUTTERY	SWEET	FRUITY
ALLIACEOUS	CREAMY	GREEN	LEEK
WARM	SPICY	VANILLA	PHENOLIC	GUAIACOL
BLAND	MILD	PROPIONICACID
WAXY	FATTY	FRUITY	GREEN	SWEET
FLORAL	SWEET
ETHEREAL	GREEN	CHERRY	PLEASANT
MILD	EARTHY	FUNGAL	MUSHROOM-LIKE	MEATY
FRUITY	WINEY	SWEET	SPICY	MILD
PLEASANT	CHEESY	ACIDIC
SWEET	OILY	GREEN	CORIANDER
VANILLA
BITTER	ALMOND-LIKE	SWEET	ANISIC
GREEN
MEATY	SMOKY	BACON
SWEET	BALSAMIC
SHARP	ACETIC	CHEESY	MUSTY	FATTY	HONEY	CARAMELLIC
GREEN	WEEDY	GRASSY	HERBAL	CITRUSY	FATTY
FRUITY	VEGETATIVE	VEGETATIVE	HERBAL
SKUNK	MEATY
WARM	POWERFUL	WOODY	RIPE	RASPBERRY
SWEET
SWEET
ALMOND-LIKE	BUTTERY	CARAMELLIC
WARM	HERBAL
FLORAL	MUSTY	CAMPHORACEOUS
FRESH	LIME	GRASSY	SOILY	MALTY	VINOUS	BANANA	SWEET	AROMATIC
FLORAL	FRUITY
FRUITY	VEGETATIVE	FRUITY	VEGETATIVE
SWEET
SWEET
WOODY	GREEN	PINEY	BALSAMIC
CREAMY	DAIRY	MILKY	FATTY
SWEET	MILD	FRUITY	GREEN	FLORAL
FRUITY	VEGETATIVE	ORANGE-LIKE
SPICES	MEATY	SAUSAGE	POWDERY	SMOKY
NUTTY	PHENOLIC	COFFEE
FRUITY	SWEET	FERMENTED	APPLE-LIKE
FLORAL	FRUITY	VEGETATIVE
FLORAL	FRUITY	VEGETATIVE	SWEET	ROASTED	NUTTY
SWEET
FRUITY	GRAPEY	PLUM	FLORAL	SWEET
SWEET
GREEN	SPICY	MINTY	WOODY	CAMPHORACEOUS
NEROLI	FRUITY	GRAPEY
CITRUSY	FRUITY	GRAPEY	BRANDY
FRUITY	FLORAL	SWEET
VEGETATIVE	FRUITY
PEPPERYMINT	WEEDY	EARTHY
COOL	HERBAL	MINTY	GRASSY	EUCALYPTUS-LIKE
SWEET
FLORAL	SPICES	SWEET
FLORAL	VEGETATIVE	VIOLET	RASPBERRY
FRUITY	HERBAL	MINTY	BERRY	TROPICAL
FRESH	SWEET	FLORAL	WOODY
CITRUSY	WAXY	POWDERY	POWERFUL
SALINE	COOL
VEGETATIVE	FRUITY
VEGETATIVE	FRUITY	SWEET
ROASTED	VEGETATIVE	NUTTY
FRUITY	SWEET	WOODY	PUNGENT
SWEET	CREAMY	CARAMELLIC
FRUITY	SWEET
CHOCOLATE	PEANUT	VEGETATIVE
VEGETATIVE	ROASTED	NUTTY
SPICES	SWEET	VEGETATIVE
ROASTED	NUTTY	VEGETATIVE
VEGETATIVE
MENTHOLIC	MINTY	SWEET	FRUITY
ROASTED	PEANUT	POTATOES
FRUITY	VEGETATIVE	FLORAL	SWEET
FRUITY	STRONG	VEGETATIVE	FRUITY
SWEET
ROASTED	STRONG
VEGETATIVE	ROASTED
VEGETATIVE	ROASTED
ROASTED	STRONG
STRONG	FRUITY
STRONG	FRUITY
ROASTED	FRUITY	FERMENTED	VEGETATIVE	STRONG	FLORAL	SPICES
ROASTED	VEGETATIVE
STRONG
FRUITY	SWEET	FRUITY	VEGETATIVE	FLORAL	STRONG
FRUITY
SWEET
STRONG	ROASTED	VEGETATIVE
SWEET
STRONG	FLORAL	SWEET
SWEET
STRONG	FLORAL	FRUITY
STRONG	VEGETATIVE	ROASTED
FLORAL	ROASTED
FLORAL	FLORAL	FRUITY
SPICES	SWEET	FLORAL
STRONG	SPICES	FRUITY	SWEET	FLORAL
ROASTED	STRONG	SPICES	FERMENTED
STRONG	FRUITY	ROASTED	SPICES	FLORAL
COGNAC	CHEESY	PINEAPPLE-LIKE	FERMENTED	FRUITY
FRUITY	FAINT	WINEY	ETHEREAL
FLORAL	FERMENTED	FRUITY
ROASTED	VEGETATIVE	NUTTY
SPICES	FLORAL	CITRUSY	FRESH
WINEY	FERMENTED	ALCOHOLIC	FRUITY
COCOA	MUSTY	GREEN	MALTY
POWERFUL	FRUITY	WINEY	SWEET
STRONG	FATTY	FRUITY	SWEET	FERMENTED
FISHY	SEAWEED	SHELLFISH
FRUITY	FATTY	CITRUSY	ORANGE-LIKE	VEGETATIVE
FRUITY	FATTY	WAXY	CITRUSY	DRY
FLORAL	VEGETATIVE	BALSAMIC
FATTY	HERBAL
FRUITY	FLORAL	VEGETATIVE	SWEET
SWEET	GREEN	VEGETATIVE	WOODY
SWEET
NUTTY	ROASTED	VEGETATIVE	CEREAL
SPICES	VEGETATIVE	PEPPERY	GREENPEA
FERMENTED	ROASTED	FRESH	BAKED	MEATY
SWEET
VEGETATIVE	MUSTY	NATURAL	POTATOES	NUTTY
NUTTY	FLORAL	EARTHY	SWEET
GARLIC-LIKE	GREEN	SULFUROUS	ALLIACEOUS	ONION-LIKE
FRUITY	SWEET	CARAMELLIC	SCOTCH
FRUITY	COCONUT	CREAMY	FATTY	WAXY
VEGETATIVE
BURNT	MEATY	ROASTED
MINTY	GREEN	HONEY	NUTTY
VEGETATIVE	SPICES
SWEET
SWEET
STRONG	VEGETATIVE
FERMENTED
FLORAL	FRUITY	WOODY
TOASTED	HAZELNUT	MEATY	NUTTY
FATTY	VEGETATIVE	CHEESY
FRUITY	GREEN	SWEET	CREAMY	COCONUT	MILKY
SWEET
SWEET
MINTY
FLORAL	HERBAL	INDOLIC
FRUITY
BOILED	BEEF
SWEET
SWEET
SWEET
SPICES	FRUITY	FLORAL	ANISIC	TARRAGON
BUTTERY	CHEESY	OILY
FLORAL	FRUITY	SWEET	ROSEY	FRUITY
GREEN	WOODY	FLORAL	SWEET	WAXY	MUSTY
SWEET	GREEN	FLORAL	SPICY	BITTER
FLORAL	BALSAMIC	AROMATIC	MEDICINAL
FRUITY	SWEET	BALSAMIC	HONEY
FLORAL	SWEET	ROASTED	NUTTY
FLORAL	HONEY	SWEET	WAXY
FRUITY	VEGETATIVE	FLORAL	SWEET	FRUITY
FLORAL	SWEET
WOODY	FLORAL	SWEET	POWDERY
WAXY	CREAMY	DAIRY	SOAPY
FRUITY	POWERFUL	WAXY	CHEMICAL
FRUITY	SWEET	SPICES	FRUITY	CHERRY
WAXY	OILY	SOAPY
FLORAL	PARSLEY	SWEET	CREAMY	FRUITY
FRUITY	ORANGE-LIKE	HERBAL
ROSEY	MILD	FRUITY	VEGETATIVE
BERGAMOT	VERVAIN	FLORAL	FRUITY	TROPICAL
SPICES	SAFFRON	MEDICINAL	SPICY	CAMPHORACEOUS
SULFUROUS	MEATY	VEGETATIVE	NUTTY
SWEET	AROMATIC	FRUITY	MUSTY	BALSAMIC
FRUITY	EARTHY	WOODY
FLORAL
SWEET	SPICY	VANILLA	POWDERY	FRUITY
FLORAL	GREENTEA	VEGETATIVE	WOODY
VEGETATIVE	FRUITY	CHERRY
FRUITY	FLORAL	SWEET	VANILLA
ESTERY	FRUITY	SWEET	TROPICAL	JAMMY
FLORAL	VEGETATIVE	SWEET	CITRUSY
OILY	SOAPY	CITRUSY	BERRY	COOL	WOODY
WOODY	MOSSY	WARM	SPICY	EARTHY
VEGETATIVE	HERBAL	PINEY
SWEET	VEGETATIVE	BALSAMIC	SCENT
MINTY	GREEN	COOL	SPICY
FLORAL
FRUITY	SWEET
CHEESY
ANISIC	HERBAL	SWEET	FRUITY
NUTTY	ETHER	GREEN	HERBAL
PHENOLIC	SMOKY	WOODY	VANILLA	SMOKY
BALSAMIC	NASTURTIUM	GREEN	PHENOLIC
VEGETATIVE
FRUITY	PINEAPPLE-LIKE	BANANA	NUTTY	SPICY
FRUITY
SULFUROUS	FRUITY	ONION-LIKE	MEATY	COFFEE
FRUITY	FRUITY	SWEET
BANANA	NUTTY	CARAMELLIC
FRUITY	BUTYRICACIDIC	REMINISCENT	CREAMY	PINEAPPLE-LIKE
FRUITY	SWEET	ELDERFLOWER	FATTY
ROASTED	NUTTY
FRUITY	WAXY	PEACHY
BALSAMIC	FLORAL	NONVAINILLIN
FLORAL	VEGETATIVE	SWEET	FRUITY	SPICES
BUTTERY	MEATY	ALLIACEOUS	ONION-LIKE	GARLIC-LIKE
ROASTED	FRUITY	FERMENTED
CAMPHORACEOUS	AROMATIC	BITTER
FLORAL	GREEN	ORANGE-LIKE	SWEET
ALLIACEOUS	MEATY	SAVORY
FRUITY	WAXY	GERANIUM	WINEY	SWEET
FRUITY	ROASTED	VEGETATIVE	NUTTY
OILY	FRUITY	SWEET	GREEN	FRUITY
SULFUROUS	VEGETATIVE	ONION-LIKE	GARLIC-LIKE	CEREAL
GREENAPPLE	ETHEREAL	SWEET	RIPEBANANA
FLORAL	HERBAL
BUTTERY	CHEESY	SPICY	FRUITY	FATTY
FRUITY	GREEN	FLORAL	SWEET
ETHEREAL
MEATY	SMOKY	WOODY	HERBAL
CARAMELLIC	FRUITY	JAMMY
VEGETATIVE	OILY	GREEN
HERBAL	MUSHROOM-LIKE	EARTHY	MUSTY
ALDEHYDIC	EARTHY	WEEDY	CUMIN
HERBAL	PHENOLIC	CELERY
MENTHOLIC	SPICY	PEPPERYMINT	PEPPERY
APPLE-LIKE	BANANA
WAXY	WOODY	SWEET	HONEY	SWEATY
STRONG	AROMATIC	BELLPEPPERY
FRUITY	FAINT	OILY	FATTY
WEEDY	GREEN	FRUITY	GRASSY
FLORAL	BITTER	SOAPY	WOODY
CHOCOLATE	VANILLA	CREAMY	DAIRY	POWDERY
VEGETATIVE	AROMATIC	GREEN	BALSAMIC
SWEET	CREAMY	DAIRY	MILKY	FATTY
FRUITY	ETHEREAL	GREEN	NUTTY	HAZELNUT	MACADAMIA
GREEN	WAXY	BERRY	FRUITY	SWEET
FRUITY
FRUITY		FRUITY
HONEY	FLORAL	RASPBERRY
FRUITY	ROASTED	SPICES	VEGETATIVE	NUTTY
SWEET	CHEESY	RANCID	FRUITY
FRESH	CLEAN	OZONIC	CITRUSY
FLORAL	ROASTED	SWEET	NUTTY
VEGETATIVE	BERRY
FLORAL	PLUM
ETHEREAL	SWEET	FRUITY	BANANA
FRUITY	SWEET	FLORAL
VEGETATIVE	FLORAL	VIOLET
SWEET	GREEN	FRUITY	BERRY
GREEN	WAXY	COGNAC	WALNUT
FRUITY	GREEN	PUNGENT	UNRIPE	APPLE-LIKE
FLORAL	SWEET	FRUITY
FRUITY	POWERFUL	PEACHY	PINEAPPLE-LIKE
SPICES	EARTHY	PEONIES	ANISIC	SWEET
FRUITY
BERRY	FLORAL	FRUITY
FRUITY	FLORAL
ROASTED	POWDERY	MUSTY
WAXY	MUSKY	SWEET	ANIMAL	POWDERY
FERMENTED	RUMMY	SWEET	CHOCOLATE	ALCOHOLIC
FRUITY	CITRUSY	PINEAPPLE-LIKE
SWEET	CARAMELLIC	MAPLE	FLORAL	BURNT
ROASTED	VEGETATIVE	CHOCOLATE	NUTTY
FRESH	RADISH	MUSTARD-LIKE	HORSERADISH	WASABI	ALLIACEOS
SULFUROUS	STRONG
ALLIACEOUS	GARLIC-LIKE	GREEN	ONION-LIKE
ROASTED	BURNT	SULFUROUS
SWEET	CARAMELLIC
TOASTED	ROASTED	NUTTY	CORN
BITTER	TOBACCO-LIKE
FRESH	PEPPERYMINT	WOODY	CAMPHORACEOUS	MINTY
CITRUSY	MINTY	CAMPHORACEOUS
CITRUSY	ORANGE-LIKE
EARTHY	ROASTED	NUTTY
ROASTED	NUTTY	BREAD-LIKE
FRUITY	PINEAPPLE-LIKE
ALMOND-LIKE	CHERRY
SWEET	CARAMELLIC	WAXY
PUNGENT	SULFUROUS
FRUITY	PEAR-LIKE
NUTTY	ROASTED	POPCORN-LIKE
PUNGENT	GARLIC-LIKE
STRONG	ONION-LIKE
MINTY	COOL
STRONG	SULFUROUS
CHIP	TACO	POPCORN-LIKE	TOASTED	ROASTED
TEA	HERBAL	WET	TOBACCO
PHENOLIC	BERRY	MEDICINAL
FRUITY	SWEET	TROPICAL	CHEESY
NEROLI	FRUITY	TANGERINE
FRUITY	SULFUROUS	MINTY	GREEN	BERRY
FRUITY	PEAR-LIKE	FLORAL	SWEET	APPLE-LIKE
FRUITY	PEACHY	METALLIC	SWEET
ROASTED	NUTTY
SWEET	CARAMELLIC
PUNGENT	GARLIC-LIKE	SWEET
STRONG	SULFUROUS
SWEET	FRUITY
STRONG	FRUITY	SPICES
FRUITY	PINEAPPLE-LIKE	SWEET	SPICES
SWEET	LICORICE-LIKE
SWEET
ROASTED	BURNT	SULFUROUS
TOBACCO	ANIMAL	HERBAL	SWEET
PORK	SAVORY	ONION-LIKE	CHICKEN
VEGETATIVE
ROASTED	NUTTY	ALLIACEOUS	MEATY	SULFUROUS
SULFUROUS	NUTTY	VEGETATIVE	COFFEE
ROASTED	SUGAR	SYRUP	MEATY
MUSTY	HERBAL	SWEET	EARTHY
FRUITY	TROPICAL	SWEET	RUMMY	BERRY	EARTHY
FLORAL	NEROLI	GRAPEY	WINEY
MUSTY	MUSHROOM-LIKE
SWEET
VEGETATIVE	SWEET	FLORAL	FRUITY
SWEET
PUNGENT	FRUITY	FRUITY	ETHEREAL
SWEET	AROMATIC	BENZENE-LIKE		VEGETATIVE
SWEET	AROMATIC	CHLORINE-LIKE
BITTER	MEDICINAL	SWEET	AROMATIC
STRONGMOTHBALL-LIKE
BITTER
SALTY
SWEET	ASTRINGENT
BITTER
SALTY
ALKALINE
SALTY
SULFUROUS
BITTER
BITTER
SALTY
SOUR
OFFFLAVOR
OFFFLAVOR
SALTY	BACON	CLOVE	PHENOLIC
SWEET
BITTER	SULFUROUS	ROTTENEGG
MINTY	CAMPHORACEOUS
FRUITY	BERRY
FRUITY	SWEET
FLORAL	ROSEY
FRUITY	SWEET
CITRUSY	LEMON-LIKE
MINTY	HERBAL
FLORAL	SWEET
MINTY	CAMPHORACEOUS
FRUITY	SWEET
FRUITY	SWEET
NEUTRAL
FLORAL	ROSEY
CITRUSY	LEMON-LIKE
FRUITY	SWEET	SPICY	WOODY
MINTY	CAMPHORACEOUS
FLORAL	ROSEY
FRUITY	BERRY
MINTY	HERBAL
CITRUSY	LEMON-LIKE
FRUITY	SWEET	BERRY
FLORAL	SWEET	HONEY
MINTY	CAMPHORACEOUS
FRUITY	SWEET
CITRUSY	LEMON-LIKE
MINTY	HERBAL
FRUITY	SWEET	BERRY
FLORAL	ROSEY
CITRUSY	LEMON-LIKE
MINTY	CAMPHORACEOUS
FRUITY	SWEET	BERRY
MENTHOLIC	MINTY	CAMPHORACEOUS
SWEET	VANILLA	CREAMY
CITRUSY	LEMON-LIKE
SWEET	FRUITY	PEAR-LIKE
MINTY	HERBAL	CAMPHORACEOUS
CITRUSY	LEMON-LIKE	LEMON-LIKE
FRUITY
ROASTED	NUTTY
SWEET
ROASTED	NUTTY
SWEET
FRUITY	SWEET
FLORAL	ROSEY
FRUITY	SWEET	BERRY
FLORAL	SWEET
MINTY	HERBAL	EUCALYPTUS-LIKE
CITRUSY	LEMON-LIKE
MINTY	CAMPHORACEOUS
FLORAL	SWEET
FRUITY	SWEET	BANANA-LIKE
FLORAL	ROSEY
CITRUSY	ORANGE-LIKE
FRUITY	SWEET
MINTY	HERBAL
CITRUSY	LEMON-LIKE
FLORAL	SWEET	HONEY
MINTY	CAMPHORACEOUS
FRUITY	SWEET	APPLE-LIKE
MINTY	HERBAL
CITRUSY	ORANGE-LIKE
FRUITY	SWEET
FLORAL	SWEET	ROSEY
MINTY	HERBAL
CITRUSY	LEMON-LIKE
FLORAL	SWEET
FRUITY	SWEET
MINTY	CAMPHORACEOUS
FLORAL	ROSEY
VEGETATIVE	SPICES
SWEET
FLORAL	FRUITY	VEGETATIVE
SWEET
SALTY
SOUR	ASTRINGENT
SWEET
BITTER
FLORAL	SWEET
FRUITY	SWEET
FRUITY	SWEET
MINTY	HERBAL
MINTY	HERBAL
MINTY	HERBAL
FLORAL	FRUITY	SWEET
FRUITY	SWEET
FLORAL	SWEET	VANILLA
FRUITY	SWEET
FLORAL	SWEET	HONEY
FRUITY	SWEET
FLORAL	SWEET	ROSEY
MINTY	HERBAL
FRUITY	SWEET
FRUITY	SWEET
FRUITY	SWEET
CITRUSY	LEMON-LIKE
FLORAL	SWEET	HONEY
CITRUSY	LEMON-LIKE
FLORAL	SWEET
MINTY	HERBAL
FRUITY	SWEET
FLORAL	SWEET	HONEY
FRUITY	SWEET
FRUITY	SWEET
FLORAL	SWEET	ROSEY
FRUITY	SWEET	FLORAL
FLORAL	SWEET	HONEY
CITRUSY	LEMON-LIKE
CITRUSY	ORANGE-LIKE
MINTY	HERBAL
FLORAL	SWEET	ROSEY
FRUITY	SWEET
MINTY	CAMPHORACEOUS
FRUITY	SWEET	BANANA-LIKE
FLORAL	ROSEY
FRUITY	SWEET
MINTY	HERBAL	EUCALYPTUS-LIKE
MINTY	HERBAL
FRUITY	SWEET
SWEET	FRUITY	FRUITY	BERRY
BITTER	ASTRINGENT	EARTHY	WOODY	MEDICINAL
SWEET	CARAMELLIC	CARAMELLIC	BURNTSUGAR
BITTER	ASTRINGENT	MEDICINAL	HERBAL
SWEET	FRUITY	FRUITY	BERRY
BITTER	ASTRINGENT	MEDICINAL	HERBAL
SWEET	FRUITY	FRUITY	STRAWBERRY-LIKE
BITTER	ASTRINGENT	EARTHY	MUSTY
SWEET	VANILLA	SWEET	VANILLA	CARAMELLIC
BITTER	METALLIC	METALLIC	IRON-LIKE
SWEET	FRUITY	FRUITY	BERRY
BITTER	ASTRINGENT	MEDICINAL	HERBAL
BITTER	SOUR	PUNGENT	VINEGAR-LIKE
SWEET	FRUITY	FRUITY	APPLE-LIKE
BITTER	ASTRINGENT	EARTHY	WOODY
SWEET	FLORAL	FLORAL	HONEY
BITTER	PUNGENT	PUNGENT	MUSTARD-LIKE
SWEET	CREAMY	CREAMY	BUTTERY
BITTER	SOUR	PUNGENT	ACIDIC
SWEET	CARAMELLIC	CARAMELLIC	BURNTSUGAR
BITTER	ASTRINGENT	MEDICINAL	HERBAL
SWEET	FRUITY	FRUITY	PINEAPPLE-LIKE
BITTER	PUNGENT	PUNGENT	GARLIC-LIKE
SWEET	FRUITY	FRUITY	APRICOT-LIKE
BITTER	ASTRINGENT	EARTHY	WOODY	MEDICINAL
SWEET	CARAMELLIC	CREAMY	BUTTERY
BITTER	SOUR	PUNGENT	ACIDIC	PUNGENT	VINEGAR-LIKE
SWEET	FRUITY	APPLE-LIKE	FRUITY	APPLE-LIKE
BITTER	PUNGENT	ONION-LIKE	ONION-LIKE
SWEET	FLORAL	HONEY	HONEY
SWEET	FRUITY	PINEAPPLE-LIKE	PINEAPPLE-LIKE
SWEET	VANILLA		SWEET
BITTER	PUNGENT	MUSTARD-LIKE	MUSTARD-LIKE	BITTER
BITTER	ASTRINGENT	SOUR	SOUR	ASTRINGENT
BITTER	PUNGENT
SWEET	FRUITY
BITTER	SOUR	ACIDIC
SWEET	FLORAL	HONEY	SWEET
BITTER	PUNGENT
HERBAL	CAMPHORACEOUS	THYMOL
VEGETATIVE	FRUITY	ORRIS	CUMIN	EARTHY
SWEET
GRASSY	FRUITY	GREEN
SANDALWOOD	CLEAN	SWEET	WOODY
ROASTED	NUTTY
ROASTED	NUTTY
ROASTED	SWEET	NUTTY
POPCORN-LIKE	ROASTED	HAZELNUT	CARAMELLIC
SWEET
SWEET
ROASTED	NUTTY
AROMATIC	COCOA	DARK	CHOCOLATE
FLORAL
EARTHY	ROOTY	DAMP	CAMPHORACEOUS	MUSHROOM-LIKE
FRUITY
SWEET
SPICES	FLORAL	SWEET	VEGETATIVE
MINTY	PINEY	VEGETATIVE	SWEET
FRUITY	VEGETATIVE	GARDENIA	NATURAL
SWEET
SULFUROUS	MINTY	TROPICAL	SOAPY	SEEDY	CITRUSY
SULFUROUS	MINTY	FRESH	GRAPEFRUIT	SOAPY
SWEET	VANILLA	CHOCOLATE	CREAMY	DAIRY	POWDERY
SWEET	VANILLA	CREAMY	SPICY
SWEET	ROSEY	FRUITY	NEROLI	PETITGRAIN
SWEET
ETHEREAL	TOMATOLEAF	FRUITY	RUMMY
CITRUSY	LEMON-LIKE	GREEN	ALDEHYDIC
CITRUSY	GREEN	ALDEHYDIC	HERBAL
FLORAL	FRUITY	FERMENTED
FRUITY	WAXY	PEAR-LIKE	SWEET	APPLE-LIKE
FLORAL	FRUITY	VEGETATIVE
FRUITY	LAVENDER	APRICOT-LIKE	CITRUSY
METALLIC	TOBACCO	FLORAL	POWDERY
HERBAL	WOODY	EUCALYPTUS-LIKE
ROSEY	FRUITY	FLORAL
BALSAMIC	PINEY	HERBAL
FRUITY
GARDENIA	GREEN	GRAPEFRUIT	WOODY
MILD	GREEN	GRASSY
GALBANUM	ALLIACEOUS
WOODY	SOFT	ROOTY	SWEET
FERMENTED	LICORICE	CARAMELLIC	KEROSENE	ASPHALT
ROASTED	BURNT
MINTY
FRUITY
PUNGENT	SULFUROUS
NUTTY
HAZELNUT	ROASTED	EARTHY	ALMOND-LIKE
SULFUROUS	TRUFFLE	ONION-LIKE
FATTY	FRUITY	ALDEHYDIC
SWEET	CARAMELLIC	SPICES	WOODY	FRUITY
DILL
PUNGENT
FLORAL	SULFUROUS	MEATY	TROPICAL
ACETIC	FLORAL	SWEET	FRUITY
SULFUROUS	SMOKY	ONION-LIKE	SKUNKY
FLORAL	VANILLA
FLORAL	LILAC
FATTY	NUTTY
SWEET	MUSKY	ANIMAL
CAMPHORACEOUS	BALSAMIC	MINTY	HERBAL	AROMATIC
BALSAMIC	EARTHY
NUTTY	ROASTED	MEATY	EARTHY
ALDEHYDIC	ROSEY	WAXY	FLORAL
FRUITY	GRAPEY
RADISH
TOASTED	BREADY	POTATOE	CORN
FRUITY
MINTY	VEGETATIVE	MENTHOLIC	MEDICINAL	WOODY
FRUITY	FERMENTED	VEGETATIVE	WAXY	FLORAL	FUNGAL	EARTHY	SPICES
CHEESY	FRUITY	GREEN
HONEY	FRUITY	DRIEDFRUIT	BERRY
VEGETATIVE
TURPENTINE	CAMPHORACEOUS	COOL	HERBAL	WOODY
FLORAL	HAWTHORN	FRUITY	PEONY
PUNGENT	MUSHROOM-LIKE
FATTY	VANILLA	CARAMELLIC	OILY	CREAMY
MUSHROOM-LIKE	VEGETATIVE
CABBAGE	RADISH
SWEET	VEGETATIVE	SPICES
BUTTERY	NUTTY	SWEET	SPICES
MENTHOLIC	FRUITY	FLORAL	MINTY	EARTHY
CARAMELLIC	SWEET
SWEET	FRUITY	PEACHY
ROSEY	FLORAL	SWEET
FLORAL	WAXY	FERMENTED	WINEY	SWEET	FRUITY
ROASTED	COOKED	NUTTY
NUTTY	BURNT	SWEET	SMOKY	MEATY
FLORAL	MILD	VEGETATIVE	ROSEY
FERMENTED	ALCOHOLIC	BITTER	NUTTY
FLORAL
BANANA	VEGETATIVE	WEEDY
MILD	FLORAL	ROSEY	WARM	MILD
FATTY	SWEET	FLORAL
FRUITY	FERMENTED	STRAWBERRY	SWEET	RIPE
FATTY	RUMMY	FATTY	FERMENTED	COGNAC
FLORAL	SWEET	FRUITY	WAXY	ROSEY
COCOA	ROASTED	SWEET	FRUITY	LACTIC	NUTTY
FLORAL	SWEET	EARTHY
SWEET	CARAMELLIC	FRUITY	CHEESY
FLORAL	SWEET	OILY	WATERY	FRESH
POWDERY	CREAMY	MUSKY	FRUITY
GREEN	MOWN	CHICKEN	SALTY
SWEET	FATTY	MUSTY	WAXY	CARAMELLIC
FRUITY	SWEATY	SWEET	SHARP
FRUITY	CITRUSY	PEACHY	LAVENDER	BERGAMOT
VEGETATIVE	SHARP	CEDARLEAF	WOODY
SWEET	SPICES	VEGETATIVE	PHENOLIC	CARAMELLIC	NUTTY
SWEET
SPICES	FLORAL	SWEET	BUTTERY	FRUITY	TROPICAL
FRUITY	FAINT	FATTY	OILY
FRUITY	APPLE-LIKE	FLORAL
FRUITY	FATTY	RANCID
FLORAL	VEGETATIVE	FRUITY	FATTY
FRESH	VEGETATIVE	SWEET
FLORAL	FRUITY	SPICES
CAMPHORACEOUS	SWEET	FLORAL	WOODY
SULFUROUS	FATTY	MEATY
LILAC	FLORAL	GREEN	CLEAN	PEONY	MILD
ROSEY	FLORAL	SWEET	HONEY	SICK	NEROLI
POWERFUL	FRUITY	ETHER
FLORAL	HONEY	ROSEY	MUSTY	MUSHROOM-LIKE
ROASTED	MEATY	BEEF	SULFUROUS	NUTTY
SWEET
SWEET
SWEET
VEGETATIVE	THUJONIC	CEDARLEAF
ROASTED	VEGETATIVE	COFFEE	EARTHY	NUTTY
FRUITY
SWEET
SWEET
FRUITY
SWEET
FLORAL	FRUITY	SWEET	HONEY
SPICES
FRUITY	FLORAL	FRESH	VEGETATIVE	WAXY	SPICES	COCONUT	JASMIN	SPICY	NATURAL
FRUITY	APPLE-LIKE	BANANA	FRUITY	BERRY
PLEASANT	MILD
FRESH	FRUITY	VEGETATIVE	SWEET	CITRUSY	GRAPEFRUIT	WOODY	OILY	ASPRIN	ORANGE-LIKE
FLORAL	WOODY	NEEDLE	SWEET	VEGETATIVE
SWEET
SWEET
SWEET
SWEET
SWEET
ROASTED	NUTTY
SWEET
SWEET
SWEET
SWEET
BALSAMIC	SPICY	BUTTERY	FRUITY
SWEET
SWEET
PUNGENT	MUSTY	VEGETATIVE	SPICES	ROASTED	COFFEE	NUTTY
VEGETATIVE	CARAWAY
SWEET
SWEET
SWEET
VEGETATIVE	FLORAL	MIMOSA	GARDEINA	WOODY
SWEET
SWEET
SWEET	CARAMELLIC
SHARP	MINTY	PHENOLIC
FRESH	VEGETATIVE	FATTY
SULFUROUS	ROASTED	COOKED	NUTTY
FLORAL
PUNGENT	FRUITY	ACRID	ESTERY
SWEET
SWEET
SWEET
SWEET
SWEET
SWEET
SWEET
SWEET
SWEET
SWEET
SWEET
SWEET
SWEET
SWEET
SPEARMINT	VEGETATIVE	SWEET	MINTY
SWEET
SWEET
SWEET
SWEET
SWEET
SWEET
SWEET
SWEET
SWEET
SWEET
SWEET
SWEET
SWEET
SWEET
SWEET
SWEET
SWEET
SWEET
CITRUSY	FRUITY	VEGETATIVE	SWEET	ORANGE-LIKE	FRESH
DRY	VEGETATIVE	WOODY	FRESH	PINEY	HAY	RESINOUS
SHARP	VEGETATIVE	WARM	RESINOUS	FRESH	PINEY
VEGETATIVE	THYME	HERBAL	WOODY	DRY
SWEET
EARTHY	GROUND	ROOTY	DAMP	MUSTY	CAMPHORACEOUS
SWEET
SWEET
SWEET
SWEET
SWEET
SWEET
SWEET
SWEET
SWEET
SWEET
SWEET
SWEET
SWEET
SWEET
SWEET
SWEET
FRUITY	ROASTED	VEGETATIVE	COCONUT	NUTTY
HERBAL	WOODY
SWEET
VEGETATIVE	SWEET	SPICES
FRUITY	FLORAL	VEGETATIVE	SPICES
SWEET
FRUITY	SWEET
FRUITY	VEGETATIVE
VEGETATIVE	FLORAL
FLORAL
VEGETATIVE
SWEET
SWEET
SWEET
SWEET
SWEET
ROASTED	NUTTY	VEGETATIVE
SWEET
SWEET
SWEET	FLORAL
SWEET
SWEET
SWEET
FRUITY	SPICES	VEGETATIVE	FLORAL	SWEET
SWEET
SWEET
SWEET
NUTTY	ROASTED
SWEET
SWEET
SWEET
SWEET
SWEET
SWEET
SWEET
SWEET
FLORAL
SWEET
SWEET
SWEET
SWEET
SWEET
SWEET
SWEET
SWEET
SWEET
SWEET
SWEET
VEGETATIVE
SWEET
SWEET
SWEET
VEGETATIVE	FLORAL
FLORAL	GREEN	VEGETATIVE	FRUITY
ROASTED	NUTTY
VEGETATIVE	SPICES
FRUITY	FLORAL
VEGETATIVE
VEGETATIVE
VEGETATIVE
VEGETATIVE
FRUITY
VEGETATIVE
ROASTED	NUTTY
FRUITY	SWEET	VEGETATIVE
VEGETATIVE	SPICES	VEGETATIVE
ROASTED	NUTTY	FRUITY
SPICES	VEGETATIVE
FLORAL		SWEET
ROASTED	NUTTY
ROASTED	NUTTY
SWEET
ROASTED	NUTTY
FRUITY	SWEET
ROASTED	NUTTY
FRUITY
FRUITY
ROASTED	NUTTY	SWEET	VEGETATIVE	SPICES
ROASTED	NUTTY
SPICES	VEGETATIVE
SWEET	SPICES
ROASTED	VEGETATIVE	SWEET	NUTTY
VEGETATIVE
ROASTED	NUTTY
VEGETATIVE	NUTTY	ROASTED
FRUITY
FRUITY			SWEET
VEGETATIVE
SPICES	VEGETATIVE	FLORAL
SWEET	ROASTED	VEGETATIVE
FLORAL	FRUITY
FRUITY	SWEET	FERMENTED
ROASTED		SWEET
ROASTED
FRUITY
VEGETATIVE
ALCOHOLIC
FRUITY
FLORAL
ROASTED	VEGETATIVE	FRUITY
ROASTED	VEGETATIVE		SPICES
ROASTED	VEGETATIVE	ROASTED
ROASTED
FRUITY
SPICES		VEGETATIVE	FRUITY
VEGETATIVE	SPICES
SPICES
VEGETATIVE
VEGETATIVE
ROASTED
ROASTED
ROASTED
FRUITY
SWEET	ROASTED	VEGETATIVE	FRUITY
VEGETATIVE	FRUITY
ROASTED
FRUITY
FLORAL	FRUITY	SWEET
FLORAL	FRUITY	ROASTED
SWEET	ROASTED	FRUITY
FLORAL	FLORAL	SPICES
FRUITY
FRUITY
COOL	MINTY
FRUITY
SWEET	ROASTED
SWEET
ROASTED
FRUITY
FRUITY		SWEET
SWEET
VEGETATIVE
SWEET
VEGETATIVE
FRUITY
FLORAL	FRUITY
FRUITY
SWEET
FLORAL		FRUITY
FRUITY	FLORAL		SWEET
ROASTED
FLORAL	FRUITY
SWEET		FRUITY
FLORAL
ROASTED
FLORAL	VEGETATIVE
ROASTED
SWEET	FLORAL
SWEET	VEGETATIVE		FRUITY
FLORAL	SWEET		FERMENTED
SWEET
OFFFLAVOR
FRUITY	VEGETATIVE
ROASTED
FLORAL	SWEET	FRUITY
FLORAL
FERMENTED	SWEET	SPICES	FLORAL
FRUITY	FLORAL	SWEET	SPICES
FRUITY	FLORAL		SWEET
FRUITY		SWEET
FRUITY	FLORAL	VEGETATIVE
VEGETATIVE
FLORAL
VEGETATIVE		SPICES
VEGETATIVE		SWEET	ROASTED
SWEET
SWEET
VEGETATIVE
SWEET
OFFFLAVOR
BLAND
FRUITY		SWEET	FERMENTED
FRUITY	SWEET
SPICES
FRUITY		VEGETATIVE
FLORAL
SWEET
SWEET
SWEET
SWEET
SWEET
SWEET
SWEET
SWEET
SWEET
ROASTED	SWEET
SWEET
SWEET
SPICES	FLORAL	SWEET	VEGETATIVE
FLORAL	SWEET	SPICES
VEGETATIVE		FLORAL
VEGETATIVE
FLORAL	VEGETATIVE		SPICES
FRUITY		FLORAL
SPICES
SPICES
SWEET
SWEET
ROASTED	SWEET	FLORAL	SPICES
VEGETATIVE	SPICES
FLORAL	VEGETATIVE
SPICES
FRUITY		FLORAL		SWEET	SPICES
SWEET
BLAND
SWEET
FRUITY	ROASTED	VEGETATIVE
SWEET
SWEET
FRUITY	FRUITY		VEGETATIVE		SWEET
SWEET
ROASTED
SWEET
SWEET
SWEET
BUTTER	GREEN	GRASSY	PRIVET
ROASTED	FERMENTED	FRUITY
FRUITY
ROASTED
ROASTED
MEATY
SWEET
OFFFLAVOR
SWEET
SWEET
SWEET
SWEET
SWEET
SWEET
SWEET
SWEET
SWEET
SWEET
SWEET
SWEET
SWEET
SWEET
SWEET
SWEET
SWEET
SWEET
SWEET
SWEET
SWEET
SWEET
SWEET
SWEET
SWEET
SWEET
SWEET
SWEET
SWEET
SWEET
SWEET
SWEET
SWEET
SWEET
SWEET
COFFEE	BURNT	SUGAR
SWEET
SMOKY	SWEET	VANILLA	CASTOREUM
SOAPY	SWEET	MUSKY	AMBER	FRUTY	BERRY
SWEET
SWEET
SWEET
SWEET
FRUITY	VEGETATIVE	CHERRY	HAY	POWDERY
COOL	SWEET
SWEET
SWEET
SWEET
SWEET
SWEET
VANILLA	FRUITY
SWEET
MUSTY	VINEGAR	AMBER
BALSAMIC	FRUITY	TROPICAL	CINNAMYL	BERRY	STRAWBERRY	PEACHY
BASLSAMIC	BALSAMIC	COCOA	SPICY	FRUITY
AMBER	FLORAL	COCOA	ORCHID	MUSTY
BALSAMIC	SWEET	FLORAL	FRUITY	CHERRY
VEGETATIVE	MUSKY	WOODY
FLORAL	FRUITY	METALLIC	CYCLAMEN
BALSAMIC	DELICATE	FLORAL	POWDERY	WAXY
FAINT	FATTY
SWEET
SWEET
FAINT	FATTY
BERRY	SWEET	FRUITY	TUTTIFRUTTI	TROPICAL	FLORAL	CARAMELLIC
VEGETATIVE	FRESH	VEGETATIVE	GREEN	CUT	GRASSY	FOLIAGE	VEGETATIVES
VEGETATIVE	FRUITY	GREEN	BANANA	SWEET	ALDEHYDIC	FATTY	CHEESY
SWEET								HERBAL	OILY
SPICES	SWEET	VEGETATIVE	WOODY	CLOVE	DRY
FRUITY	CITRUSY	VEGETATIVE	SWEET	LAVENDER	BERGAMONT	NEROLI
WOODY	EARTHY	SPICY
WOODY
VEGETATIVE	WOODY	SANDALWOOD
FRUITY	CITRUSY	ORANGE-LIKE	MANDARIN
FRUITY	VEGETATIVE	SWEET
SWEET
SWEET
SWEET
SWEET
SWEET
FLORAL	FRESH	PETAL	MANGNOLIA	OILY	WAXY
FLORAL	SWEET	VEGETATIVE	WOODY	FRUITY	ORRIS
FRESH	VEGETATIVE	ROSEY	FLORAL	TEA
SWEET	FLORAL	SPICY	BALSAMIC
SWEET
SWEET
MILD	FATTY	FRUITY	OILY
POWERFUL	FRUITY	SWEET	WARM	HERBAL
POWERFUL	FRUITY	HONEY	ACIDIC
RANCID	FRUITY
MUSTY	VEGETATIVE	SOUR	FRUITY	WAXY	DIRTY
FATTY	GREASY
OILY	VEGETATIVE	WAXY	SWEET	FRUITY
FRUITY
GREEN	VEGETATIVE
PUNGENT	VEGETATIVE	FRESH	SPICES	ROASTED	FATTY
ROASTED	SPICES
FRESH	CUCUMBER	VEGETATIVE	FRUITY	WAXY
FRUITY
FATTY	ALDEHYDIC	FRUITY	VEGETATIVE	CITRUSY
FRUITY
FATTY	MELON	WAXY	GREEN	VIOLET	LEAF
FRUITY	WAXY	FLORAL	EARTHY	CORIANDER	ALDEHYDIC
VEGETATIVE	GREEN	CUCUMBER
FRUITY	ROASTED	PUMPKIN	MEAT	VEGETATIVE	SWEET
FRUITY	FRESH	CITRUSY	ORANGE-LIKE
FRUITY	CITRUSY	VEGETATIVE	SWEET	METALLIC	MANDARIN
WAXY	CITRUSY	FRUITY	TANGERINE	CREAMY
CITRUSY	WAXY	FATTY	GREEN	FLORAL
FRUITY	CITRUSY
BALSAMIC	FRUITY	GRAPEY
SWEET
OILY	FATTY	WOODY
FATTY	ANIMAL
FLORAL	EARTHY	VEGETATIVE	OILY	GREEN	HERBAL	FRUITY
FRUITY	CITRUSY	FLORAL	VEGETATIVE	WAXY
SWEET
SWEET
SWEET
SWEET
SWEET
SWEET
FLORAL	SWEET	SPICES	BALSAMIC
CLEAN	MUSKY	DRY	ANIMAL	SWEET
FRUITY
VEGETATIVE	FRUITY	SWEET	CITRUSY
SWEET
SWEET
VEGETATIVE	SPICES	WOODY
VEGETATIVE	FERMENTED	UNRIPE	FRUITY
SWEET
SWEET
SWEET
FLORAL	SPICES
FRUITY	GREEN	CITRUSY	FATTY
SWEET
SWEET
SULFUROUS	ONION-LIKE	VEGETATIVE	GARLIC-LIKE	GREEN	METALLIC
WAXY	FLORAL
FRUITY	FLORAL	WET	CLOTH
FRUITY	WARM	VEGETATIVE	FLORAL	SWEET
SWEET
SWEET
SPICES	SWEET	FLORAL
SWEET
SWEET
SWEET
STRONG	SPICES	FRUITY	ROASTED
SPICES	FRUITY	FERMENTED	PUNGENT	LICORICE
GREEN	CORTEX	BEAN	SOAPY	ALDEHYDIC
FRUITY	SWEET	LEMON-LIKE	ORANGE-LIKE
WOODY	ORRIS	FLORAL	VEGETATIVE	ROASTED
FRUITY	FLORAL	WAXY	OILY	SWEET	VEGETATIVE
FRUITY	FATTY	SWEET	WAXY	CREAMY
GREEN	FLORAL	CITRIC	LEMON-LIKE	LIME	NATURAL
FRUITY	FLORAL
FRUITY		FLORAL	SPICES
FRUITY
FRUITY	GREEN	APRICOT-LIKE	CORTEX
FRUITY	GREEN	RHUBARB	UNRIPE
FRUITY	WOODY	SWEET	VEGETATIVE
FRUITY	WAXY	FERMENTED	GRASSY
HYACINTH	FRUITY	NARCISSUS	RUMMY
CREAMY	WAXY	JASMIN
PLUMSKIN	PEAR-LIKE	SKIN	PINEAPPLE	FRUITY
FRESH	JUICY	PINEAPPLE-LIKE
FRESH	PINEAPPLE-LIKE
FRUITY	SWEET	ETHEREAL	MANGO	PEAR-LIKE
FRUITY	VEGETATIVE	PEAR-LIKE	CITRUSY
FATTY	SOAPY	CUCUMBER
OILY	FLORAL	SPICES
EARTHY	SWEET	VEGETATIVE
FRUITY	VEGETATIVE	VIOLET	MUSHROOM-LIKE
FERMENTED	GREEN	FLESHY	FRUITY
OILY	FATTY
GREEN	FRUITY	GRASSY
SPICY	SPICES	SWEET
GREEN	FRUITY	RUMMY
VEGETATIVE	WAXY	CLEAN	FERMENTED
FRUITY	FERMENTED	COGNAC
AMBER	SWEET	YLANG	ROSEY
SWEET
POWDERY	VANILLA	CREAMY	BALSAMIC
SPICES	SWEET
ROASTED	SWEET	VEGETATIVE	SPICES
FRUITY	ORRIS	VEGETATIVE	FATTY
TALLOW
FLORAL	VEGETATIVE	FRUITY	TEA
FRUITY	VEGETATIVE	FERMENTED	COOKED	APPLE-LIKE
GRASSY	SWEATY	FRUITY	CHEESY
FRUITY	SWEET	MUSKY	AMBRETTE	FATTY
FRUITY	VEGETATIVE	SPICES
FRUITY	BALSAMIC	GRAPEY
SPICES	MELON	GREEN	APPLE-LIKE
FRUITY	ROSEY	WAXY	RASPBERRY	TROPICAL
BALSAMIC	SWEET	FLORAL	NEROLI
MILD	FLORAL
FRUITY
SWEET
FRUITY	ROASTED
VEGETATIVE		SWEET	FRUITY
FRUITY
VEGETATIVE	FRUITY	SPICES
ROASTED
FRUITY
FRUITY
FRUITY
FRUITY		FLORAL	SWEET
FERMENTED	FRUITY	WAXY	FLORAL
MILKY	FATTY
MILKY	BUTTERY	DAIRY
ROASTED
FRUITY	VEGETATIVE
FRUITY	VEGETATIVE	SWEET	GREENAPPLE
FRUITY			VEGETATIVE
FRUITY			VEGETATIVE
ROASTED
FLORAL	FRUITY
VEGETATIVE
SWEET	FRUITY
FRUITY
ROASTED	VEGETATIVE		SWEET	FRUITY	OTHER	SPICES
FLORAL	FRUITY
FRUITY	FLORAL	FERMENTED	VEGETATIVE		ROASTED	OTHER	SPICES
FRUITY		FRUITY	VEGETATIVE
FRUITY	VEGETATIVE	SWEET						NUTTY
VEGETATIVE
FRUITY
FLORAL	VEGETATIVE
FLORAL	SWEET	VEGETATIVE
FLORAL	SWEET	ROASTED
VEGETATIVE	SWEET	FRUITY
FRUITY
FRUITY	SPICES
FRUITY
OFFFLAVOR
VEGETATIVE	FRUITY
FRUITY
VEGETATIVE
FRUITY		SPICES
VEGETATIVE	SWEET		FRUITY
FLORAL	FERMENTED	FRUITY	SPICES
GREEN	PHENOLIC	FRUITY	MEDICINAL
MUSHROOM-LIKE
FRUITY
FRUITY	FLORAL
FLORAL
SWEET	FRUITY
VEGETATIVE	FRUITY
FRUITY
VEGETATIVE	SPICES
VEGETATIVE	SWEET
VEGETATIVE	ROASTED
MUSTY	ANIMAL	MUSKY	AMBRETTE
FRUITY	VEGETATIVE
FLORAL	VEGETATIVE	SWEET	FRUITY
FLORAL	VEGETATIVE
FRUITY		FLORAL	VEGETATIVE
FRUITY	VEGETATIVE	SWEET
FRUITY		FLORAL	ROASTED	SWEET
FLORAL	FRUITY
FRUITY
ROASTED	FRUITY
ROASTED	SPICES
VEGETATIVE
FRUITY
FRUITY	VEGETATIVE
FRUITY	FRUITY
FRUITY	FLORAL		SWEET	VEGETATIVE
VEGETATIVE	FLORAL
SWEET	VEGETATIVE	FRUITY
VEGETATIVE	SWEET	SPICES
FRUITY	FLORAL
VEGETATIVE
FRUITY
GREEN	OILY	CUCUMBER	SEEDY
FLORAL
SPICES
SAVORY	BROWN
FLORAL		SPICES
ROASTED		SWEET	FRUITY
FRUITY
FRUITY		FLORAL	VEGETATIVE
FLORAL	SWEET	VEGETATIVE	FRUITY
ROASTED	FLORAL	SPICES		FRUITY
SPICES
FLORAL	SWEET	FRUITY	FLORAL
SWEET	FLORAL		SPICES
VEGETATIVE	FLORAL	SWEET
FRUITY		FLORAL
FLORAL	VEGETATIVE
SWEET
FLORAL	SPICES
SWEET
SWEET
SWEET
SWEET
SWEET
SWEET
OFFFLAVOR
VEGETATIVE
SWEET
FRUITY
FRUITY
FRUITY	VEGETATIVE
FRUITY
FLORAL
FLORAL
MUSKY	PATCHOULI	OAKMOSS
ROASTED	FRUITY
FRUITY
ROASTED
FRUITY	VEGETATIVE
SWEET
SWEET
SWEET
SWEET
SWEET
SWEET
SWEET
SWEET
SWEET
SWEET
SWEET
SWEET
SWEET
SWEET
SWEET
SWEET
SWEET
SWEET
SWEET
SWEET
SPICES		FRUITY	FLORAL
SWEET
SWEET
SWEET
FRUITY		VEGETATIVE
FRUITY		SWEET	VEGETATIVE
FLORAL	VEGETATIVE
SWEET
FRUITY
FLORAL	FERMENTED
FRUITY		FLORAL	SWEET
SWEET
SWEET
FLORAL	FRUITY	SPICES
FRUITY		VEGETATIVE	SWEET
VEGETATIVE	SPICES
SWEET		FLORAL
SWEET
SWEET
OFFFLAVOR
VEGETATIVE	FLORAL	FRUITY
SWEET
SWEET
FRUITY
SWEET		FRUITY
SWEET	VEGETATIVE	SPICES
VEGETATIVE	FRUITY
FRUITY	SWEET	FLORAL	SPICES
ROASTED
FRUITY	SWEET
SPICES
ROASTED
FRUITY			FLORAL
VEGETATIVE
SPICES
FRUITY	FLORAL
SWEET	VEGETATIVE	FLORAL	ROASTED
FRUITY
FLORAL	SWEET	VEGETATIVE
FRUITY
VEGETATIVE
SWEET	VEGETATIVE
VEGETATIVE
FRUITY		FLORAL
FLORAL
VEGETATIVE
MINTY
SWEET
SWEET
SPICES	VEGETATIVE	SWEET
FLORAL	VEGETATIVE		SWEET
VEGETATIVE		FLORAL	FRUITY
VEGETATIVE	SPICES
GREASY
FRUITY	SWEET	VEGETATIVE
SPICES
FRUITY
SWEET	VEGETATIVE
FRUITY
FERMENTED	SWEET	ROASTED	FLORAL
GREEN	FLEAFY	HYACINTH
FLORAL	FRUITY	SPICES
ROASTED
FRUITY	VEGETATIVE
OFFFLAVOR
FRUITY
FRUITY	VEGETATIVE
FLORAL
FLORAL	FRUITY
FRUITY
MILD	FATTY	CHICKEN	FATTY
SWEET
VEGETATIVE
FRUITY	VEGETATIVE	SWEET		SPICES
FRUITY
FLORAL	VEGETATIVE	FRUITY
FLORAL	FRUITY
FLORAL	SWEET
OFFFLAVOR
OFFFLAVOR
SWEET
FRUITY
VEGETATIVE
FLORAL		VEGETATIVE	FRUITY
SWEET
SWEET
SWEET
SWEET
ROASTED		SPICES	SWEET
SWEET
SWEET
SWEET
SWEET
SWEET
SWEET
SWEET
SWEET
SWEET
SWEET
SWEET
SWEET
VEGETATIVE
SWEET
SWEET
SWEET
SWEET
SWEET
SWEET
SWEET
SWEET
SWEET
SWEET
SWEET
SWEET
SWEET
SWEET
SWEET
SWEET
SWEET
SWEET
SWEET
SWEET
SWEET
SWEET
SWEET
SWEET
SWEET
FRUITY	VEGETATIVE
SWEET
SWEET
SWEET
SWEET
SWEET
SWEET
SWEET
SWEET
SWEET
SWEET
SWEET
SWEET
[truncated: 1,052 more rows]
